# Supplementary material for: Effect of meloxicam treatment on movement asymmetry in riding horses in training
Source: PLoS One. 2019 Aug 13;14(8):e0221117. doi: 10.1371/journal.pone.0221117 (PMC6692031; doi:10.1371/journal.pone.0221117)
Supplement: S1 File — Excel book containing sheets with the data sets used. Sheet ‘Full dataset’ contains data for all the 66 included horses. Sheet ‘Straight line hard surface, ‘Straight line soft surface, ‘Lunge hard surface’, ‘Lunge soft surface’, ‘Top 30% hard surface’ and ‘Top 30% soft surface’ contains the subsets and calculated extra variables used in each of the six mixed models. (XLSX) [file pone.0221117.s001.xlsx]

## Sheet: Full dataset
Horse2	Age	Gender	Breed	Height	Weight	Owner	Discipline	Level	treatment	surface	Trial	circle_diameter	month	date	year	Fore.stride.rate	Fore.Diff.Min.Mean	Fore.Diff.Min.SD	Fore.Diff.Max.Mean	Fore.Diff.Max.SD	Hind.Diff.Min.Mean	Hind.Diff.Min.SD	Hind.Diff.Max.Mean	Hind.Diff.Max.SD
Horse 1	8	gelding	KWPN	165	606	NECS	showjumping	intermediate	NSAID	soft	Lunge left	10	October	24	2014	1.2369409289872	-2.78463480217495	4.53877012530861	3.27435460559455	4.34202914072617	1.02795011637461	2.42795932051133	4.11378588016913	2.52121470443869
Horse 1	8	gelding	KWPN	165	606	NECS	showjumping	intermediate	NSAID	hard	Lunge right	10	October	24	2014	1.21096239643085	7.64275672218066	4.78942621401308	3.8764706442279406	5.29375988787263	6.22642421809619	2.37668357663439	1.44918332791978	2.36473456017991
Horse 1	8	gelding	KWPN	165	606	NECS	showjumping	intermediate	NSAID	hard	Lunge left	10	October	24	2014	1.22624156958921	0.396302246306412	6.45128007931689	1.07069130790316	5.98584625523364	2.2513934256044	2.4990979600206	8.43837253781859	2.17848311763937
Horse 1	8	gelding	KWPN	165	606	NECS	showjumping	intermediate	NSAID	hard	Straight line	NA	October	24	2014	1.2670152893503	2.72780719005987	5.827208565746741	1.07891179887015	7.82948559187104	3.73301295288537	1.62680761097793	4.07579413163817	2.27865160187134
Horse 1	8	gelding	KWPN	165	606	NECS	showjumping	intermediate	NSAID	soft	Straight line	NA	October	24	2014	1.28755364806867	4.18218198659904	6.21872295044301	6.23441168770978	4.82313691551925	4.35101593933856	1.86421442038268	3.99934837215233	2.34474310063009
Horse 1	8	gelding	KWPN	165	606	NECS	showjumping	intermediate	NSAID	soft	Lunge right	10	October	24	2014	1.189738505391	5.79733168823505	3.66663220021812	5.61844222833563	4.34206997026142	5.705340616902	1.4787290354803502	1.8399753764378302	1.88589428831456
Horse 1	8	gelding	KWPN	165	606	NECS	showjumping	intermediate	placebo	soft	Lunge right	10	October	3	2014	1.23067687227975	-1.61503312854632	6.50602865948757	4.6996188417716	4.75842962493078	4.20461670412643	1.85693588764061	1.71838755469135	1.78573832967729
Horse 1	8	gelding	KWPN	165	606	NECS	showjumping	intermediate	placebo	soft	Lunge left	10	October	3	2014	1.23858182381174	-4.7323417601856	5.43356791722707	4.32660349802724	4.74621228947147	-0.0850294266419965	2.32190827900699	4.31947741350788	3.28046331045245
Horse 1	8	gelding	KWPN	165	606	NECS	showjumping	intermediate	preNSAID	hard	Lunge right	10	October	21	2014	1.25749378564118	4.63175603936437	7.00994284439412	3.3526739816992395	10.3437040025546	9.83748754791968	2.44133956229694	6.41276073638835	2.38061476495067
Horse 1	8	gelding	KWPN	165	606	NECS	showjumping	intermediate	preplacebo	hard	Lunge right	10	September	30	2014	1.24883709716527	-3.58217581565351	6.55070681247484	2.40997826702122	6.30474694060444	4.49865174768502	2.67741127396149	3.14060906773349	2.36335393304195
Horse 1	8	gelding	KWPN	165	606	NECS	showjumping	intermediate	preplacebo	hard	Lunge left	10	September	30	2014	1.22850122850123	-3.17470501225512	5.45931390083626	-1.05420629886942	6.36134649683237	3.0638496445503605	2.0183602624476	6.350864820098061	2.22097367477758
Horse 1	8	gelding	KWPN	165	606	NECS	showjumping	intermediate	preplacebo	hard	Straight line	NA	September	30	2014	1.30809908154745	-6.33673849577973	6.63522025053878	1.3543146915977	6.03030889363449	5.06091342813705	2.47528382191108	4.82060739572742	2.76205195427246
Horse 1	8	gelding	KWPN	165	606	NECS	showjumping	intermediate	preplacebo	soft	Straight line	NA	September	30	2014	1.31984161900572	-7.35425439883161	3.5036365917410097	4.89612408294483	3.2912958270365102	4.15852534096111	2.37842845116851	3.58968877718998	2.9430129134119793
Horse 1	8	gelding	KWPN	165	606	NECS	showjumping	intermediate	preplacebo	soft	Lunge right	10	September	30	2014	1.20961793774893	0.391403873429223	6.00859883953963	1.00874537422624	4.90395766633511	4.33885648652507	1.6343955234455698	1.96038013487539	2.68325088965563
Horse 1	8	gelding	KWPN	165	606	NECS	showjumping	intermediate	preplacebo	soft	Lunge left	10	September	30	2014	1.22912070595651	-5.01702312352111	4.31332340642202	1.8232078010318202	4.57781665932896	1.7876658109882	2.40568998990985	4.28114230859376	3.69261540594184
Horse 1	8	gelding	KWPN	165	606	NECS	showjumping	intermediate	placebo	hard	Lunge right	10	October	3	2014	1.21646912039925	-1.00995448566637	9.60712787313445	4.31033730162774	5.33123458155929	2.51682721459589	2.23621734653638	1.98639213198387	3.73972364205625
Horse 1	8	gelding	KWPN	165	606	NECS	showjumping	intermediate	placebo	hard	Lunge left	10	October	3	2014	1.24879923150817	2.53541145377352	6.88074318446956	-1.26121609556584	6.9823770234466	2.09952896377522	2.43131585686906	6.75548222221013	2.88113168617222
Horse 1	8	gelding	KWPN	165	606	NECS	showjumping	intermediate	placebo	hard	Straight line	NA	October	3	2014	1.29682997163049	1.20379593221018	6.621557382498461	2.24592139262215	5.27462688549693	2.47514180584038	1.7046854622836998	3.51643979265393	2.53700376624532
Horse 1	8	gelding	KWPN	165	606	NECS	showjumping	intermediate	placebo	soft	Straight line	NA	October	3	2014	1.31578947368421	-0.729627509755381	3.51814057677618	5.51594043147851	5.32679606338227	3.0149711064353006	2.12631298484864	1.56199582523824	2.38302602184408
Horse 1	8	gelding	KWPN	165	606	NECS	showjumping	intermediate	preNSAID	hard	Straight line	NA	October	21	2014	1.34412121340329	5.42533945055899	6.8554595178357	5.85567691104342	6.4835657399977	6.47907928640582	3.16313931156859	5.4314301414696	3.10516273533141
Horse 1	8	gelding	KWPN	165	606	NECS	showjumping	intermediate	preNSAID	soft	Straight line	NA	October	21	2014	1.32158661118038	5.05423250433131	4.04104454440559	4.58338774677387	4.9868162947913	5.95652886899305	2.27570450190476	3.12215403478527	2.48962009106523
Horse 1	8	gelding	KWPN	165	606	NECS	showjumping	intermediate	preNSAID	soft	Lunge right	10	October	21	2014	1.21988705759044	2.78202538265011	6.91654451794992	7.13482420540722	5.69522826692157	6.316225899146549	2.99635520196511	2.65464326000605	2.55241973850831
Horse 1	8	gelding	KWPN	165	606	NECS	showjumping	intermediate	preNSAID	hard	Lunge left	10	October	21	2014	1.26258830602736	5.26766930431142	11.5590281839106	0.22099073493128	8.28152707779366	4.19877911663198	2.88734074756901	6.80110116778325	2.3285861000236
Horse 1	8	gelding	KWPN	165	606	NECS	showjumping	intermediate	preNSAID	soft	Lunge left	10	October	21	2014	1.22342865881633	0.788938673236376	6.117429385855811	0.913701327087329	5.00627098766811	-0.354144820424328	2.9217487629764594	6.37867429403137	3.50596118248488
Horse 3	5	mare	SWB	161	630	privately owned	allround	novel	NSAID	soft	Lunge left	10	May	20	2013	1.36795440151995	-5.08166932274512	15.0168431345575	4.59143275006909	8.85417199491327	1.21843445962114	3.7025918099683106	6.05732398439738	7.607346400570941
Horse 3	5	mare	SWB	161	630	privately owned	allround	novel	NSAID	hard	Lunge left	10	May	20	2013	1.36729222520107	-17.5568319915271	26.3567843890727	-2.14880553803466	11.8905007752505	6.72017778181354	3.88611758317458	6.53341674996694	5.31621655098225
Horse 3	5	mare	SWB	161	630	privately owned	allround	novel	NSAID	soft	Lunge right	10	May	20	2013	1.44899904671115	-10.1391540722206	23.5393722235452	8.48197059067522	15.0422784675324	14.0057263348735	4.68083360433432	1.2670114942545	5.60689247366463
Horse 3	5	mare	SWB	161	630	privately owned	allround	novel	preplacebo	soft	Straight line	NA	June	5	2013	1.49253731343284	-5.0099688858269404	9.97183701652263	27.0326741669007	9.69764263353956	23.8015842990555	3.10319277654833	0.911628557018484	4.35006657355987
Horse 3	5	mare	SWB	161	630	privately owned	allround	novel	preNSAID	soft	Straight line	NA	May	16	2013	1.48916952244935	4.01788075183141	10.6413303264687	13.927833913736299	8.84807592942804	8.00155109049335	3.1633884530070504	1.70981289027275	4.67627621957644
Horse 3	5	mare	SWB	161	630	privately owned	allround	novel	preNSAID	soft	Lunge right	10	May	16	2013	1.38332726610848	-3.4396064002331803	12.852079313462498	8.16502440604021	9.22912523295073	15.027408201828298	3.28469271249745	2.34674974590993	5.25814956326498
Horse 3	5	mare	SWB	161	630	privately owned	allround	novel	preNSAID	soft	Lunge left	10	May	16	2013	1.37010363604426	-10.7299250953406	7.72449521670485	4.33420866988732	8.25211124867109	3.41354651589377	3.57237998009196	5.70843340528642	5.56747364630886
Horse 3	5	mare	SWB	161	630	privately owned	allround	novel	preNSAID	hard	Lunge left	10	May	16	2013	1.39612419254011	-14.255032821564	11.3933605369283	0.400041829835085	10.977911265718	6.592507527990549	4.4421680144206	4.06563632188712	5.9779237100238
Horse 3	5	mare	SWB	161	630	privately owned	allround	novel	preNSAID	hard	Lunge right	10	May	16	2013	1.38751238850347	18.6415114784355	12.343111166567002	21.9833618609522	11.6321318449257	10.026746783788	8.07416139198222	-1.56526120277405	5.88825070424182
Horse 3	5	mare	SWB	161	630	privately owned	allround	novel	preNSAID	hard	Straight line	NA	May	16	2013	1.4040014040014	3.35717207205701	11.245020327380301	9.72244574944135	8.44120072662697	8.4999113287448	5.4641403869097	2.7523074466528	5.82515886756212
Horse 3	5	mare	SWB	161	630	privately owned	allround	novel	NSAID	soft	Straight line	NA	May	20	2013	1.5625000062572603	-1.8217373615529902	12.8360742171348	5.13154665409589	16.8572475630392	7.6262267903588	4.22242629273376	6.120813985393311	4.33421343428817
Horse 3	5	mare	SWB	161	630	privately owned	allround	novel	placebo	soft	Lunge left	10	June	8	2013	1.38426727006522	2.5594030677788	16.4319930562236	11.990415149592598	12.5440597383329	-1.51327546149586	2.91078977149732	1.60843032260755	4.56019690959035
Horse 3	5	mare	SWB	161	630	privately owned	allround	novel	placebo	hard	Lunge left	10	June	8	2013	1.35635018495684	-19.0827939423789	17.0276774665038	-0.73633825472957	14.862220630758202	1.1589725798876	4.28231548462197	2.51122039485344	4.1938736372492
Horse 3	5	mare	SWB	161	630	privately owned	allround	novel	placebo	hard	Lunge right	10	June	8	2013	1.39323286892238	40.1560389429376	22.228824517395	51.4895800462085	16.3932929261432	5.97221212344254	4.44179020164413	-2.33088406808349	4.17674109884011
Horse 3	5	mare	SWB	161	630	privately owned	allround	novel	placebo	hard	Straight line	NA	June	8	2013	1.46623510529543	0.0218789782095931	13.2925107418258	28.8353148760537	11.351237873681098	4.71883207364981	2.90085867605957	1.99818679169958	5.13080952282451
Horse 3	5	mare	SWB	161	630	privately owned	allround	novel	NSAID	hard	Lunge right	10	May	20	2013	1.42269645437368	43.5845888645723	29.3171906695077	38.0596844946013	22.824174362716	9.14426081559637	7.460570325263529	0.458881725127476	4.2990686902571
Horse 3	5	mare	SWB	161	630	privately owned	allround	novel	NSAID	hard	Straight line	NA	May	20	2013	1.5309415788003797	-0.892876256747504	19.4965811907165	0.0400761100399936	16.7741335026128	9.17159810689356	4.9372735728465	11.002047806353398	6.23201181378838
Horse 3	5	mare	SWB	161	630	privately owned	allround	novel	preplacebo	soft	Lunge right	10	June	5	2013	1.36369484111669	-12.4548870506641	16.986508872236602	19.0912576279943	10.5082968979575	27.1247536102244	3.13104897615787	3.31460700801861	4.89325989832097
Horse 3	5	mare	SWB	161	630	privately owned	allround	novel	preplacebo	soft	Lunge left	10	June	5	2013	1.36501253959042	-8.38620434399296	10.3017347761341	5.89213011707392	11.7533066107017	18.7924122662537	3.06038463958493	3.96539960260005	5.63871674473926
Horse 3	5	mare	SWB	161	630	privately owned	allround	novel	preplacebo	hard	Lunge left	10	June	5	2013	1.31790421086467	-16.6187893797274	14.607549081862	2.06801260731058	11.8261774688867	19.8285841467717	4.66245848388816	4.12451936132487	5.86719054769578
Horse 3	5	mare	SWB	161	630	privately owned	allround	novel	preplacebo	hard	Lunge right	10	June	5	2013	1.3682410209183	29.471815892112197	27.0985903953491	44.545966807809	18.4668034236102	21.911542920511	6.9781728010366	-3.08604121084046	6.90242102878842
Horse 3	5	mare	SWB	161	630	privately owned	allround	novel	preplacebo	hard	Straight line	NA	June	5	2013	1.43941093500804	-0.277834550985808	12.9008914846158	18.2790092916317	8.93878754419462	23.0811468834186	3.81161110024564	-0.159359775410876	4.05286648821446
Horse 3	5	mare	SWB	161	630	privately owned	allround	novel	placebo	soft	Straight line	NA	June	8	2013	1.5164653602478	-12.630936043635998	15.572762933946	20.4307491921458	12.8673731043845	5.06328926415702	3.16981774414135	3.42225287700864	3.54288258062969
Horse 3	5	mare	SWB	161	630	privately owned	allround	novel	placebo	soft	Lunge right	10	June	8	2013	1.34301767849801	-9.48255606051067	19.3406944357207	18.2769252624623	14.1146789041678	10.1196325634301	2.78899365411084	1.25198709205602	4.30714495662297
Horse 2	6	gelding	SWB	168	645	SHGS	allround	novel	placebo	soft	Straight line	NA	October	24	2015	1.27388486261538	0.9405066577408792	4.41789919291319	4.63783257145049	5.14009593428989	0.297985024588174	1.61193321239764	-0.999328977424366	1.44540823809604
Horse 2	6	gelding	SWB	168	645	SHGS	allround	novel	placebo	soft	Lunge right	10	October	24	2015	1.1704834605597962	-0.1708422483812646	2.978621970694696	6.529998242655737	5.611711536179276	6.976631181609758	1.5492991443816326	-1.8582343076477714	1.3210164473534254
Horse 2	6	gelding	SWB	168	645	SHGS	allround	novel	placebo	soft	Lunge left	10	October	24	2015	1.1797896896640163	1.2681138362158983	3.318681797622543	2.4720233905644373	4.3388106976567355	-6.9435756399606685	1.6218114458387456	-0.438563153103768	1.2111200564346747
Horse 2	6	gelding	SWB	168	645	SHGS	allround	novel	preNSAID	soft	Lunge left	10	November	10	2015	1.1723009814612868	3.1348492059985538	2.9408756337124062	-1.0386913945597889	4.663118578559262	-4.749546076820908	1.8164564148059612	-0.657139540157876	1.033020496280089
Horse 2	6	gelding	SWB	168	645	SHGS	allround	novel	preNSAID	hard	Lunge right	10	November	10	2015	1.153984853948792	-1.1781232111709732	4.145210829903897	4.469408916896488	5.727612652143238	6.024924103068411	1.7661190265280364	-1.6570891147471538	1.1383436299602396
Horse 2	6	gelding	SWB	168	645	SHGS	allround	novel	preNSAID	hard	Lunge left	10	November	10	2015	1.1402508551881414	1.3737022012389577	3.1746687726205804	0.1924537185789287	7.79917975563192	-3.6732426612305407	1.558217965517792	0.2159335830700888	1.0542649210936397
Horse 2	6	gelding	SWB	168	645	SHGS	allround	novel	preNSAID	hard	Straight line	NA	November	10	2015	1.22220959787061	1.34532289579045	3.12459786258971	5.868385822128289	6.51471550517425	0.294210928771341	1.4554061168481403	-0.420721800741483	1.34263280532106
Horse 2	6	gelding	SWB	168	645	SHGS	allround	novel	NSAID	soft	Straight line	NA	November	13	2015	1.27563964175463	6.890915914894521	4.37326845127651	5.78073491353979	5.24835633878807	-2.45542660575042	1.9370550854110598	-1.14009133740558	1.6706380422295102
Horse 2	6	gelding	SWB	168	645	SHGS	allround	novel	NSAID	soft	Lunge right	10	November	13	2015	1.1311232924388757	1.1646413611539406	3.153497393670415	8.595079945242146	5.6897148618594855	3.894216225774638	1.2237150001178112	-2.7689124560785214	1.184445045597808
Horse 2	6	gelding	SWB	168	645	SHGS	allround	novel	NSAID	soft	Lunge left	10	November	13	2015	1.1444141689373295	4.516376009608577	2.5272967541078932	-0.1452117465979023	3.1015475243295167	-8.128892664685248	1.5440026944664051	0.0124495906803119	1.1980339119911936
Horse 2	6	gelding	SWB	168	645	SHGS	allround	novel	NSAID	hard	Lunge right	10	November	13	2015	1.179274871408857	-2.970725573970103	5.2274290348921255	2.235118307754101	4.735822615564573	3.6745758163143663	2.520140985242704	-1.15402767029987	2.552262052688635
Horse 2	6	gelding	SWB	168	645	SHGS	allround	novel	placebo	hard	Lunge right	10	October	24	2015	1.1811529079471048	0.7883164132545911	3.551414324923253	7.26658057224451	7.148950515223773	5.039940061665066	1.7120486893931366	-2.6245647951616116	1.6028747143460553
Horse 2	6	gelding	SWB	168	645	SHGS	allround	novel	placebo	hard	Lunge left	10	October	24	2015	1.178127801254962	3.973916334362935	4.732284258144117	1.7984767756877162	7.697582430149113	-4.4810402417140445	2.255480259150829	-0.5433625629996135	1.4445197420025673
Horse 2	6	gelding	SWB	168	645	SHGS	allround	novel	placebo	hard	Straight line	NA	October	24	2015	1.25072792581983	3.691315820449	3.8563499817074898	9.35189994475394	4.26754130912065	0.34118485467443804	1.86463643544822	-1.36445739187365	1.38303342449528
Horse 2	6	gelding	SWB	168	645	SHGS	allround	novel	preNSAID	soft	Straight line	NA	November	10	2015	1.2656085893689155	0.1712937641378382	5.919860663111509	5.135760092367997	4.7116911098183865	-0.2083324963004784	1.6291696159788454	-0.3593742513699694	1.1487630473135972
Horse 2	6	gelding	SWB	168	645	SHGS	allround	novel	preNSAID	soft	Lunge right	10	November	10	2015	1.1602806260118725	-0.37881958454597514	3.5072430863100945	1.4343283715730721	5.21559998643226	6.915822077126676	1.2304706438482749	-1.3102211805158228	1.1889721620989395
Horse 2	6	gelding	SWB	168	645	SHGS	allround	novel	preplacebo	soft	Straight line	NA	October	21	2015	1.21525011122357	4.91489204576415	6.41139556521621	7.93517813134315	6.37823689885354	0.609897047770466	1.41719022311898	-0.467266210077017	1.54382142874248
Horse 2	6	gelding	SWB	168	645	SHGS	allround	novel	preplacebo	soft	Lunge right	10	October	21	2015	1.1855215033421616	5.021132828431185	3.034806163459731	6.74542197638095	5.5793463865256925	5.937132639958701	2.459333623872764	-0.8088649959522056	1.4517018648015012
Horse 2	6	gelding	SWB	168	645	SHGS	allround	novel	preplacebo	soft	Lunge left	10	October	21	2015	1.16495228652869	3.83861757546189	4.603331963027321	1.8335176797177648	5.537529961425266	-4.059210960487988	1.78433757521368	1.372885823549301	1.5673152486272846
Horse 2	6	gelding	SWB	168	645	SHGS	allround	novel	preplacebo	hard	Lunge right	10	October	21	2015	1.165081812730232	4.304295989064086	4.115170961356474	3.154422887755784	6.698614402879398	4.178350617410906	2.290851823083293	-1.4450942602523933	1.6082227385726986
Horse 2	6	gelding	SWB	168	645	SHGS	allround	novel	preplacebo	hard	Lunge left	10	October	21	2015	1.1629315566323442	3.9699767941267154	3.815678764141977	1.2200978282675352	4.952683198231734	-3.4786989970635074	1.3536016169911917	0.2925878799145267	1.4679089747614278
Horse 2	6	gelding	SWB	168	645	SHGS	allround	novel	preplacebo	hard	Straight line	NA	October	21	2015	1.23422926346139	2.65092066055247	5.49820615395525	4.39134360865989	8.05894133858264	0.0837932050782443	2.02259236179881	0.716959471179188	2.54527711377529
Horse 2	6	gelding	SWB	168	645	SHGS	allround	novel	NSAID	hard	Straight line	NA	November	13	2015	1.25111707211756	4.4875040612413	6.57899862316556	6.25537858826714	4.82687641379336	-2.17294006355314	1.29329588526895	-0.944310207464144	1.9561198512757698
Horse 2	6	gelding	SWB	168	645	SHGS	allround	novel	NSAID	hard	Lunge left	10	November	13	2015	1.1775480832133978	7.789981037931823	5.613182725421316	-1.7570068637463303	6.708965038763994	-8.788929555469512	2.2637237571210482	-1.5471869812390089	1.4852759398753221
Horse 5	9	gelding	SWB	167	560	Riding school 1	showjumping	novel	placebo	soft	Lunge left	10	May	12	2016	1.39527979812973	0.861666288727321	7.16823243351312	-5.50230676169614	6.8281470585698	-2.28089446347384	2.18538367061846	-2.14397060995055	2.38186742335544
Horse 5	9	gelding	SWB	167	560	Riding school 1	showjumping	novel	NSAID	soft	Straight line	NA	April	21	2016	1.41765025932472	-5.73856482331346	4.775110202614	1.6517730979918903	4.59400685712712	3.26282097664422	2.06873875322975	-1.58826623501824	1.5789821503593502
Horse 5	9	gelding	SWB	167	560	Riding school 1	showjumping	novel	preplacebo	hard	Straight line	NA	May	9	2016	1.44654088050314	4.86186799664547	6.605003764498491	5.72773945309899	7.84729786368917	1.9844569201719902	3.37293864366271	-3.44131471031681	2.71378646707526
Horse 5	9	gelding	SWB	167	560	Riding school 1	showjumping	novel	placebo	soft	Lunge right	10	May	12	2016	1.47324113048707	-1.50527449727574	6.11007754310555	12.2534963646164	4.82633960834782	8.687554107424	2.43239486113814	-0.11047389862778602	2.8485694503563
Horse 5	9	gelding	SWB	167	560	Riding school 1	showjumping	novel	NSAID	hard	Lunge right	10	April	21	2016	1.44128868164476	17.2727165871086	12.064910776517802	27.8912205286159	10.532273919648	8.97588472388867	4.02692201966997	-5.73754886639151	2.80117402393162
Horse 5	9	gelding	SWB	167	560	Riding school 1	showjumping	novel	preplacebo	hard	Lunge right	10	May	9	2016	1.43904801439048	23.2022433868259	14.3296939411733	28.551221836199	16.1637294170976	7.886940345439231	3.3227292514079605	-8.79910028909488	3.10436843287207
Horse 5	9	gelding	SWB	167	560	Riding school 1	showjumping	novel	NSAID	soft	Lunge left	10	April	21	2016	1.36776323546752	-5.10888320796607	8.60711182380025	-15.105158043613399	8.24936275100466	-2.10227662950481	2.44755302305	-2.68911410092097	1.8157418680032598
Horse 5	9	gelding	SWB	167	560	Riding school 1	showjumping	novel	NSAID	soft	Lunge right	10	April	21	2016	1.42984807864164	4.81123993697085	8.89525130477228	18.7130723784712	6.50280465049361	6.796581898716709	3.19776979236606	-0.927582037888903	2.49465826501242
Horse 5	9	gelding	SWB	167	560	Riding school 1	showjumping	novel	preplacebo	hard	Lunge left	10	May	9	2016	1.38418079096045	-16.6412307780689	7.52796290080891	-16.2319940542353	7.358765501543499	-3.87057260194406	2.79142543434246	-0.202758249312252	2.0845158426435
Horse 5	9	gelding	SWB	167	560	Riding school 1	showjumping	novel	placebo	hard	Straight line	NA	May	12	2016	1.50196109336259	-2.81173687352595	7.13989866917547	3.25692138120728	6.35593691221784	3.35194089137457	2.65740472584824	-3.09279188116051	2.82332931183575
Horse 5	9	gelding	SWB	167	560	Riding school 1	showjumping	novel	preplacebo	soft	Straight line	NA	May	9	2016	1.41070002661698	-2.53092640026373	5.04701057232273	2.9779315233223	4.98983798012407	1.67305116707674	2.86122699880156	-1.74750528827786	1.7833774629609
Horse 5	9	gelding	SWB	167	560	Riding school 1	showjumping	novel	preplacebo	soft	Lunge left	10	May	9	2016	1.4013709063214	-4.47047300220851	11.4582502526666	-5.33664030583777	10.029539844433	-4.85887354158787	2.60212846945143	-1.62601477359927	2.31974274808766
Horse 5	9	gelding	SWB	167	560	Riding school 1	showjumping	novel	preplacebo	soft	Lunge right	10	May	9	2016	1.43476311463159	9.13125466059063	9.43588185591222	22.8806932850362	7.93729383326188	6.613220606252991	2.23533194036142	-2.32718338337496	2.47150905736356
Horse 5	9	gelding	SWB	167	560	Riding school 1	showjumping	novel	preNSAID	soft	Straight line	NA	April	18	2016	1.42817514200197	-4.09952049159773	5.60370547519876	1.7363577675718602	5.85055885574115	5.10481275316144	2.08964560482862	-2.20354746495311	2.03333057409731
Horse 5	9	gelding	SWB	167	560	Riding school 1	showjumping	novel	placebo	hard	Lunge left	10	May	12	2016	1.40670252378982	-19.0548950536183	8.1790476508185	-16.4148023652372	7.9264758906006	-5.34354908566298	3.96256097005939	-0.0224454471618786	3.14440198641615
Horse 5	9	gelding	SWB	167	560	Riding school 1	showjumping	novel	placebo	hard	Lunge right	10	May	12	2016	1.42586934380911	7.05662324333274	10.2840721945276	21.1771869949055	9.368632534125	6.34293070812802	3.51239648860628	-5.7123372525505	3.78358955651056
Horse 5	9	gelding	SWB	167	560	Riding school 1	showjumping	novel	placebo	soft	Straight line	NA	May	12	2016	1.42338095461186	-4.36880812538082	7.75568673567437	2.4455216983804	8.16742224457231	2.05697747085454	2.86285217232997	-1.9608248101269699	2.09037649195003
Horse 5	9	gelding	SWB	167	560	Riding school 1	showjumping	novel	NSAID	hard	Lunge left	10	April	21	2016	1.38102472034249	-17.9005413275622	10.493789008719798	-19.9105733217609	7.99529510861756	-3.89694070389038	3.71412993358428	-1.74865799004287	4.03187694752474
Horse 5	9	gelding	SWB	167	560	Riding school 1	showjumping	novel	preNSAID	hard	Straight line	NA	April	18	2016	1.49761950556087	-0.937185697205907	5.06468133169484	4.15321542976179	8.25100430177181	4.47813628605654	3.0124615302864997	-3.3100840288042	3.0375753990291896
Horse 5	9	gelding	SWB	167	560	Riding school 1	showjumping	novel	preNSAID	hard	Lunge left	10	April	18	2016	1.4553014553014603	-27.7479405305817	9.35820433314141	-23.3158574310112	8.42058850601867	-3.17951158029661	4.50272101293601	-1.21725139251108	2.83720721912669
Horse 5	9	gelding	SWB	167	560	Riding school 1	showjumping	novel	preNSAID	hard	Lunge right	10	April	18	2016	1.4983518130056903	25.4613866258595	10.6539199203649	28.6686515805826	9.28330531219168	11.6957214146481	4.11676105563093	-10.8104903399991	3.8209156484111304
Horse 5	9	gelding	SWB	167	560	Riding school 1	showjumping	novel	preNSAID	soft	Lunge left	10	April	18	2016	1.39049826187717	-16.52056966272	12.967984086278998	-12.124446100592	13.597271660815402	-1.05951908227339	2.80391873461965	-1.46734290051592	2.38428078186642
Horse 5	9	gelding	SWB	167	560	Riding school 1	showjumping	novel	preNSAID	soft	Lunge right	10	April	18	2016	1.42612664004564	13.2514335942551	12.114799144317303	24.7247904586295	10.2655012709542	8.87477347704362	2.86806642862025	-3.35191724908221	2.19012339100063
Horse 5	9	gelding	SWB	167	560	Riding school 1	showjumping	novel	NSAID	hard	Straight line	NA	April	21	2016	1.47563821981497	-3.01541434219585	7.534506367204819	0.0330696108332488	7.65050247947211	1.71497434930634	4.9881023181695	-1.40432954694357	3.55916824197718
Horse 6	9	mare	SWB	152	460	Riding school 1	showjumping	novel	preNSAID	soft	Lunge right	10	April	18	2016	1.49614791627187	2.31013824343133	9.66087108857803	7.1064124815030505	11.4425486462604	4.09092130625868	3.1709281398941394	-4.04597238971454	2.94848829149038
Horse 6	9	mare	SWB	152	460	Riding school 1	showjumping	novel	preNSAID	soft	Lunge left	10	April	18	2016	1.40291806958474	-13.204192091637802	6.916529305025079	-12.7014108964222	7.907985119621581	2.10443168700807	2.90276100477393	2.75257449626737	2.02790414031385
Horse 6	9	mare	SWB	152	460	Riding school 1	showjumping	novel	preplacebo	soft	Lunge right	10	May	9	2016	1.46174010100086	-4.30380296432202	8.64006873632361	0.439313819208922	8.91060310261683	1.81078195099218	2.5424390169009	-4.99635116282127	2.01379422988026
Horse 6	9	mare	SWB	152	460	Riding school 1	showjumping	novel	preNSAID	soft	Straight line	NA	April	18	2016	1.51094719300159	-7.903250611346571	6.8686197252416	-5.85227947313515	6.91072520533798	3.3769509679629195	2.59739537293556	-0.741738497727285	2.25025851247148
Horse 6	9	mare	SWB	152	460	Riding school 1	showjumping	novel	preNSAID	hard	Lunge left	10	April	18	2016	1.4565852701775	-9.03354972194289	8.15939445709586	-3.6112679687736	9.27304896731394	3.18992128963413	4.83220604206553	2.876652578577	3.68270545075869
Horse 6	9	mare	SWB	152	460	Riding school 1	showjumping	novel	preplacebo	soft	Straight line	NA	May	9	2016	1.50723065740915	-5.31179380324463	7.9251906872418205	-1.90910655766292	5.72311411517001	2.88549976232309	2.91587103084608	-1.13608900110565	2.07839388326174
Horse 6	9	mare	SWB	152	460	Riding school 1	showjumping	novel	preplacebo	soft	Lunge left	10	May	9	2016	1.43921870984323	-8.91467100824331	9.2486558699121	-7.95576567501344	10.4925686186893	2.73503406927568	3.2202700050323503	1.21643908579058	2.73839540292468
Horse 6	9	mare	SWB	152	460	Riding school 1	showjumping	novel	placebo	hard	Lunge right	10	May	12	2016	1.48255813953488	2.67880721986574	9.84946589526345	3.63871500621813	11.864125046441501	3.77292564821602	5.28757550586454	-7.65852899858956	3.66445609892233
Horse 6	9	mare	SWB	152	460	Riding school 1	showjumping	novel	placebo	hard	Straight line	NA	May	12	2016	1.49367621527892	-3.56969603083882	9.66058405637745	-5.65693050993716	9.93882534959937	2.00301501656918	4.70265825306078	-2.52415252101675	3.5180401905175
Horse 6	9	mare	SWB	152	460	Riding school 1	showjumping	novel	NSAID	soft	Lunge left	10	April	21	2016	1.39135583185317	-7.539862559458271	3.1921875633668706	-2.3444979701932	6.293907493956829	-0.788501222569599	2.2099691705714	2.62535542669105	1.91469772872195
Horse 6	9	mare	SWB	152	460	Riding school 1	showjumping	novel	NSAID	soft	Lunge right	10	April	21	2016	1.42173219207892	3.21202913422173	6.77608327029758	3.78132173066164	8.37712675477097	5.31281194067294	2.8934280031780206	-2.06111233486639	2.92988224643644
Horse 6	9	mare	SWB	152	460	Riding school 1	showjumping	novel	preNSAID	hard	Lunge right	10	April	18	2016	1.4888337468982598	12.3985154985632	12.622271718133398	13.055070119811	10.747183362442302	1.9190845130681797	5.28711000648312	-8.63611100950841	4.08258066926739
Horse 6	9	mare	SWB	152	460	Riding school 1	showjumping	novel	preNSAID	hard	Straight line	NA	April	18	2016	1.52477768355486	-3.76497892367328	12.5649944278606	-0.36123460793612394	15.788975702912698	4.73754146092014	4.009124848966	-3.0210351294789	2.8317410852874
Horse 6	9	mare	SWB	152	460	Riding school 1	showjumping	novel	NSAID	hard	Lunge right	10	April	21	2016	1.43447605154389	7.44114965631052	6.20606072512831	1.66735793078024	6.959581126205139	3.37351322167233	3.7879307856972497	-5.57232575036934	3.26010397336606
Horse 6	9	mare	SWB	152	460	Riding school 1	showjumping	novel	NSAID	hard	Straight line	NA	April	21	2016	1.52671909154828	-4.89069053108389	7.88788951103357	-3.2674836038305006	6.84089381129092	3.42162259491368	3.47835905355284	-1.64263513478587	2.95233909150218
Horse 6	9	mare	SWB	152	460	Riding school 1	showjumping	novel	NSAID	soft	Straight line	NA	April	21	2016	1.45768639645833	-2.9197137586074606	5.00952172274126	-2.11507729749358	5.96938632927298	3.21609271857376	1.96083743429376	0.0807755559105837	2.30455081859023
Horse 6	9	mare	SWB	152	460	Riding school 1	showjumping	novel	NSAID	hard	Lunge left	10	April	21	2016	1.41807399767952	-15.463603473400402	9.22952334200893	-14.6146495095723	9.00769894087666	-0.549754876493742	3.3667094327784395	3.03111959800093	2.32105659508424
Horse 6	9	mare	SWB	152	460	Riding school 1	showjumping	novel	placebo	soft	Lunge left	10	May	12	2016	1.41926140477915	-9.71451392154831	6.61503733648736	-13.647683224188102	5.55242715428654	-0.157628834364178	2.32488286252387	2.58214239540831	2.26134602189246
Horse 6	9	mare	SWB	152	460	Riding school 1	showjumping	novel	preplacebo	hard	Lunge left	10	May	9	2016	1.57304418925012	-5.31695290236858	15.402423859282598	-11.722575344473002	11.4697811150331	3.6588717933008996	5.57165280372091	0.0564943546998482	4.2455196453472
Horse 6	9	mare	SWB	152	460	Riding school 1	showjumping	novel	placebo	hard	Lunge left	10	May	12	2016	1.48542740186034	-12.2744331970217	10.9753632344505	-15.7689525877964	8.6790919377149	-0.754356319546685	3.9252088866075896	1.9920931814544602	3.1940348183978795
Horse 6	9	mare	SWB	152	460	Riding school 1	showjumping	novel	preplacebo	hard	Straight line	NA	May	9	2016	1.54390479253779	-8.14582647940901	5.4105811829314	-3.51600410356779	8.83426175611393	5.09969635075359	4.00824978942328	-2.19438644457237	2.38382726277197
Horse 6	9	mare	SWB	152	460	Riding school 1	showjumping	novel	placebo	soft	Lunge right	10	May	12	2016	1.42987526620018	-3.48184288613005	9.10250410018972	-1.02889641675496	7.890520195789301	3.46812689389641	2.9575162158131003	-2.47080335117083	2.57203879392691
Horse 6	9	mare	SWB	152	460	Riding school 1	showjumping	novel	preplacebo	hard	Lunge right	10	May	9	2016	1.50245593759029	16.9784359519872	9.85305152391933	10.1355857522209	9.79920492836671	2.87287388333394	5.8033188942476	-9.18124560751873	4.46684652597998
Horse 6	9	mare	SWB	152	460	Riding school 1	showjumping	novel	placebo	soft	Straight line	NA	May	12	2016	1.51560162379633	-7.68393579598544	6.3995898622612195	-3.08003841302456	6.152035622371111	2.10933826321475	2.60017310489346	-0.854790153684415	1.9608948625910498
Horse 4	11	gelding	SWB	166	650	privately owned	dressage	intermediate	placebo	soft	Straight line	NA	October	2	2014	1.37524557956778	-10.4736723970143	6.310614294025579	-3.88553332308101	3.8705742311879896	-6.15550250962466	4.69865988355941	-0.666983339523994	3.1236297463227096
Horse 4	11	gelding	SWB	166	650	privately owned	dressage	intermediate	placebo	soft	Lunge left	10	October	2	2014	1.28563443264394	-7.74082049057057	5.13712274112388	-4.0523215011675	7.02928423847337	-9.65651554187178	2.64485903900627	0.310868698718318	2.40397839367917
Horse 4	11	gelding	SWB	166	650	privately owned	dressage	intermediate	NSAID	soft	Lunge right	10	September	13	2014	1.26278570526582	3.36314818528571	9.25751769860179	7.12999213348305	8.01152984005082	12.1341011860931	2.74007828693023	-4.20115707017235	2.60365076606911
Horse 4	11	gelding	SWB	166	650	privately owned	dressage	intermediate	NSAID	soft	Lunge left	10	September	13	2014	1.23440225412586	-13.297433200357199	10.7833351306774	-1.39784294245596	8.38969557064398	-9.34841630734052	2.50322934381198	3.79799586052601	3.8233937664897297
Horse 4	11	gelding	SWB	166	650	privately owned	dressage	intermediate	preplacebo	hard	Lunge left	10	September	29	2014	1.40567894292944	-13.141523570448998	17.1276232729002	-7.08601606400373	10.735063617297898	-11.0122676386865	5.72178094270496	-2.74829640839773	3.47835986397717
Horse 4	11	gelding	SWB	166	650	privately owned	dressage	intermediate	preplacebo	hard	Lunge right	10	September	29	2014	1.42775556824672	-2.77021937439059	15.490358202911302	6.14101045081885	11.630305687837	8.37228440115709	4.31067901834152	-2.34550575001208	3.4882042554588706
Horse 4	11	gelding	SWB	166	650	privately owned	dressage	intermediate	preplacebo	hard	Straight line	NA	September	29	2014	1.454658000619	-11.841588605936503	11.2510102975003	-0.11624475002232099	11.2280889904089	-3.52141963573159	3.9984476457909	-3.0471225780788904	3.95826814279483
Horse 4	11	gelding	SWB	166	650	privately owned	dressage	intermediate	preplacebo	soft	Lunge right	10	September	29	2014	1.32421099095122	-0.799450244838404	9.83002502100314	8.94605769066334	7.961221576770421	9.61858946090774	3.14957498910522	-6.08567304224464	1.94638584855996
Horse 4	11	gelding	SWB	166	650	privately owned	dressage	intermediate	preplacebo	soft	Lunge left	10	September	29	2014	1.28587109926298	-11.7069045012681	7.53530802756289	-3.54926822773799	6.407005058491219	-9.15505561620979	2.28072320516295	0.7948558090335192	2.03843528009802
Horse 4	11	gelding	SWB	166	650	privately owned	dressage	intermediate	preplacebo	soft	Straight line	NA	September	29	2014	1.44036875045252	-16.5119418304397	8.70607519491789	-1.9145367367174302	4.27421912900735	-2.9121433465460904	5.55056425362279	-3.04706668013962	4.04107144556983
Horse 4	11	gelding	SWB	166	650	privately owned	dressage	intermediate	placebo	hard	Lunge left	10	October	2	2014	1.38093139415308	-10.185931799340599	7.64106403175496	-4.83519802971457	6.19323186725366	-12.931397289709398	5.13090108997507	-3.5821789337569994e-4	3.33086849435369
Horse 4	11	gelding	SWB	166	650	privately owned	dressage	intermediate	placebo	hard	Lunge right	10	October	2	2014	1.40586797066015	7.564971255725691	11.7315807923189	7.11705997308699	11.4967555823921	6.5203922805199	5.15691695757628	-3.42459899151485	3.82481677016869
Horse 4	11	gelding	SWB	166	650	privately owned	dressage	intermediate	placebo	hard	Straight line	NA	October	2	2014	1.4814817959931	-9.2043691703793	8.15390815137961	-4.31002428624642	5.98387696851685	-7.75951407353852	5.07718814667924	-0.927754498347212	6.01460492944638
Horse 4	11	gelding	SWB	166	650	privately owned	dressage	intermediate	placebo	soft	Lunge right	10	October	2	2014	1.30196774670809	1.28626548627088	6.64139281667065	4.15916064085975	5.30965118548218	4.3284358736337	2.60795474106109	-4.18096901756071	1.68595685671388
Horse 4	11	gelding	SWB	166	650	privately owned	dressage	intermediate	NSAID	hard	Straight line	NA	September	13	2014	1.44815246231476	-23.3327961550962	15.2220242191088	-3.5991164358387406	12.9665593107433	-3.30620833595752	4.65487765272331	-0.365188878141526	4.24334922393722
Horse 4	11	gelding	SWB	166	650	privately owned	dressage	intermediate	preNSAID	hard	Lunge left	10	September	10	2014	1.35610901030121	-7.352090172509409	8.72951956589036	-4.31934085241437	7.50778119435934	-16.4957517624188	6.9114815887479	-0.402143106654898	3.2462883858065403
Horse 4	11	gelding	SWB	166	650	privately owned	dressage	intermediate	preNSAID	hard	Lunge right	10	September	10	2014	1.36756905569049	3.4367460029786305	7.51055821807334	3.28523507338843	9.04148787384474	3.8432757653266805	3.4370548014937694	-3.47151253504484	2.67028362484833
Horse 4	11	gelding	SWB	166	650	privately owned	dressage	intermediate	NSAID	soft	Straight line	NA	September	13	2014	1.41436347125362	-13.0109757143025	10.7756586229288	-4.86156220128354	9.58291863668523	-2.33509228713915	4.64314020586469	0.516778044886446	3.04841501831402
Horse 4	11	gelding	SWB	166	650	privately owned	dressage	intermediate	preNSAID	soft	Lunge right	10	September	10	2014	1.29372937293729	4.29849198078804	7.456365536918799	2.45870312770097	6.60147153607232	6.68043923190536	2.57480124452762	-4.34136561826574	2.9904405825153995
Horse 4	11	gelding	SWB	166	650	privately owned	dressage	intermediate	preNSAID	soft	Lunge left	10	September	10	2014	1.2573673870334	-10.2835910689058	8.71533140881825	-6.76955610750821	9.04455913342762	-13.2133238417421	2.73232385678409	1.8527448578058898	3.1184838345730204
Horse 4	11	gelding	SWB	166	650	privately owned	dressage	intermediate	preNSAID	soft	Straight line	NA	September	10	2014	1.42118863049096	-9.64002462856289	15.861472513794602	-6.98267677839828	11.7874567826647	-4.68075571306741	4.7267696495433	-1.77751753573308	4.25950150460184
Horse 4	11	gelding	SWB	166	650	privately owned	dressage	intermediate	preNSAID	hard	Straight line	NA	September	10	2014	1.5449165351793703	-12.2191804048236	13.925324428838998	-12.296866893685099	8.00905917239085	-9.54559993263544	4.43721382858353	2.24390607421786	3.7605077175604
Horse 4	11	gelding	SWB	166	650	privately owned	dressage	intermediate	NSAID	hard	Lunge right	10	September	13	2014	1.38690889130944	-4.02662331608803	19.2195340277991	11.3835606772555	17.3211644599005	9.93187172486497	4.9536756166895	-3.47503462079825	3.8647590584420604
Horse 4	11	gelding	SWB	166	650	privately owned	dressage	intermediate	NSAID	hard	Lunge left	10	September	13	2014	1.35692430490887	-13.8928444510741	13.412318973744602	-3.82163548340643	11.5000480251759	-12.2905534597044	5.46931017682964	-0.397669777736416	3.40956196549289
Horse 7	14	gelding	SWB	172	650	NECS	showjumping	novel	NSAID	hard	Lunge left	10	October	3	2014	1.36437290170251	3.9063112798260997	3.9291841417534306	-1.00138867991592	6.79998984938498	-3.12120692112695	4.02866362365107	5.49057665154949	2.88311779207835
Horse 7	14	gelding	SWB	172	650	NECS	showjumping	novel	preNSAID	soft	Lunge right	10	September	30	2014	1.24745762711864	-1.4074887645552	5.05772523639409	-18.4470482976491	7.76513877238406	4.76632245267958	1.69626768928325	0.935956336902901	2.36759235400003
Horse 7	14	gelding	SWB	172	650	NECS	showjumping	novel	NSAID	hard	Lunge right	10	October	3	2014	1.25099813681129	6.06127786793609	3.0950510460642606	-1.61298323869524	5.17304933222793	4.03694051381746	3.01211985294004	-2.31794721603466	2.06535695154859
Horse 7	14	gelding	SWB	172	650	NECS	showjumping	novel	placebo	soft	Straight line	NA	October	24	2014	1.38746952691555	-0.807062370289187	5.27215972947358	-0.950529609496393	6.6685423578795	0.581035070169511	3.1211492740815	5.36185931263016	3.01462519627309
Horse 7	14	gelding	SWB	172	650	NECS	showjumping	novel	placebo	soft	Lunge left	10	October	24	2014	1.24726108208326	4.27022842335649	5.63087877543504	12.895753716732202	7.18266625960389	-5.66368194121165	2.27684167382247	4.27375372716728	2.61536519923545
Horse 7	14	gelding	SWB	172	650	NECS	showjumping	novel	placebo	soft	Lunge right	10	October	24	2014	1.20992135511192	1.92691594518208	3.0596540860846795	-10.4201787950533	4.33455837473815	5.69567374456496	1.67479149869485	-1.45442635843888	1.81250744022087
Horse 7	14	gelding	SWB	172	650	NECS	showjumping	novel	placebo	hard	Lunge left	NA	October	24	2014	1.30676249591637	3.62545071472587	3.7814001771448	2.61006413067336	8.92231863878944	-3.23468208617706	3.3220770866329903	7.57775042080949	3.44567952229733
Horse 7	14	gelding	SWB	172	650	NECS	showjumping	novel	placebo	hard	Straight line	NA	October	24	2014	1.33636252066464	-1.74035000309156	5.64620936343815	-2.94288633861344	10.2972002009711	-0.992622270608362	3.16793658572577	3.7205769954577694	2.80045404282123
Horse 7	14	gelding	SWB	172	650	NECS	showjumping	novel	preNSAID	soft	Lunge left	10	September	30	2014	1.28281622911694	25.2161679053971	8.59444661615189	24.6736280466671	10.658360798315202	-8.74340499855583	2.48442153812689	1.82212752061425	2.09726219967926
Horse 7	14	gelding	SWB	172	650	NECS	showjumping	novel	preplacebo	soft	Lunge left	10	October	21	2014	1.28526645768025	8.65585268415092	5.77660365040053	15.069831918898899	7.45380246878011	-11.1654508445637	2.8910353310109	4.6630938013326	3.21217370967446
Horse 7	14	gelding	SWB	172	650	NECS	showjumping	novel	preplacebo	soft	Lunge right	10	October	21	2014	1.25463358996293	2.03874958455783	6.643667132603489	-13.8054589893687	9.61906168497154	-2.24645715099829	2.21971534348816	-3.5167567581338495	3.90869153895426
Horse 7	14	gelding	SWB	172	650	NECS	showjumping	novel	placebo	hard	Lunge right	NA	October	24	2014	1.31578947368421	15.0376330153233	7.19824213194159	-1.8354402491688	8.1028267964318	4.13946788034193	2.59636950707939	0.790648486446093	3.1429547171753205
Horse 7	14	gelding	SWB	172	650	NECS	showjumping	novel	NSAID	soft	Lunge left	10	October	3	2014	1.22924022492481	4.96579606337805	3.04237434314514	10.770201996489398	7.73609342602396	-6.58795223549006	2.20184918454619	4.12692611727395	1.73531386530168
Horse 7	14	gelding	SWB	172	650	NECS	showjumping	novel	NSAID	hard	Straight line	NA	October	3	2014	1.34893242539975	7.448554931445351	3.90896889827907	0.614103572609995	6.4015169053029295	-0.380594705049375	2.65826576714125	1.30747553441177	3.00887621619745
Horse 7	14	gelding	SWB	172	650	NECS	showjumping	novel	NSAID	soft	Straight line	NA	October	3	2014	1.33185349611543	6.28819972067294	3.46965675530752	0.392176259225584	7.34498052256553	-0.835063944710926	3.29906436969214	1.42848869983884	3.1370799902464603
Horse 7	14	gelding	SWB	172	650	NECS	showjumping	novel	preNSAID	hard	Straight line	NA	September	30	2014	1.3295831279166	6.49897977685298	5.17414547235434	5.65833613709341	8.29037125078492	-0.721049686118226	3.6076071324718098	2.04289396414398	2.47975569348551
Horse 7	14	gelding	SWB	172	650	NECS	showjumping	novel	preNSAID	soft	Straight line	NA	September	30	2014	1.3330978032056	1.64943973782423	4.09472763504714	-0.260247070097626	6.41971614025472	-0.562211142553284	2.96592242316952	3.3092327000786597	2.85968542989257
Horse 7	14	gelding	SWB	172	650	NECS	showjumping	novel	preNSAID	hard	Lunge right	10	September	30	2014	1.27057464626047	-2.96342674345664	7.19582293639015	-7.42544474926845	8.48091100380087	5.18089047397391	3.00321355580572	-1.23322653539453	2.46186560660913
Horse 7	14	gelding	SWB	172	650	NECS	showjumping	novel	preNSAID	hard	Lunge left	10	September	30	2014	1.33434420015163	19.6403822659952	6.20573554893933	13.7569494351865	11.6294078059289	-4.14970095673093	3.08511013280446	2.90802340703045	3.5333179565685
Horse 7	14	gelding	SWB	172	650	NECS	showjumping	novel	preplacebo	hard	Lunge right	10	October	21	2014	1.33681325463527	1.81942209108191	7.75280185990865	-14.5711810849411	9.04249101756083	-11.222427273135	3.13923293219202	-9.73966309505547	2.85576568761048
Horse 7	14	gelding	SWB	172	650	NECS	showjumping	novel	preplacebo	hard	Lunge left	10	October	21	2014	1.30844104037019	-0.0681217465967513	5.67739534450417	4.70997700020496	8.64424502907724	-9.39678167671547	3.2963320337678805	4.44587523978689	3.1821800350335794
Horse 7	14	gelding	SWB	172	650	NECS	showjumping	novel	preplacebo	soft	Straight line	NA	October	21	2014	1.35864043991495	-0.358793399167436	6.1630182037769705	-0.218695525965164	7.969141838898971	-8.46124149266363	3.29327791523307	0.024120367326195	3.2479619325015605
Horse 7	14	gelding	SWB	172	650	NECS	showjumping	novel	NSAID	soft	Lunge right	10	October	3	2014	1.21116377040548	6.90236281022261	2.80875735804426	-8.95286416400472	5.06886084224527	4.30515413075998	2.21607693817724	0.213800105186229	1.41938350993204
Horse 7	14	gelding	SWB	172	650	NECS	showjumping	novel	preplacebo	hard	Straight line	NA	October	21	2014	1.38176742707063	-0.415345434232394	7.843990333028249	-2.69020958268949	7.47434190147068	-7.54506020505849	3.66262216447055	0.169263261825148	3.9368684167144603
Horse 8	5	gelding	SWB	171	660	SHGS	allround	novel	preplacebo	soft	Lunge left	10	October	20	2015	1.1597938144329896	0.3745644166337043	2.410744249450679	4.255331566796982	2.7572537214106654	-6.362377084817778	1.7635509016201978	7.419589252232586	1.6846451727721523
Horse 8	5	gelding	SWB	171	660	SHGS	allround	novel	NSAID	hard	Lunge right	10	November	12	2015	1.1809942323537488	4.971593196718005	4.4989777730789315	8.86114756225615	5.248352755701368	-0.3873968995979482	1.889851652257036	-1.0484192134359422	2.0206267578980763
Horse 8	5	gelding	SWB	171	660	SHGS	allround	novel	preNSAID	soft	Lunge right	10	November	9	2015	1.1749347258485636	2.632388313790741	3.6996153403728536	10.876570241060026	4.891344973211595	2.000196090260658	1.6922540758680016	-2.594724641918563	1.2363370946086127
Horse 8	5	gelding	SWB	171	660	SHGS	allround	novel	preNSAID	soft	Lunge left	10	November	9	2015	1.182241227518551	5.953869062289598	5.947684397543341	10.887121545131182	7.273840501973952	-3.5329616191335047	1.6725639723852144	5.816967008604628	1.8176795526328182
Horse 8	5	gelding	SWB	171	660	SHGS	allround	novel	NSAID	hard	Straight line	NA	November	12	2015	1.24506523592738	2.61020326447034	3.15100726928326	5.1666166205417	4.63278066354994	-2.9894645581409995	2.05022587532025	1.5874751710845298	1.8090076582253802
Horse 8	5	gelding	SWB	171	660	SHGS	allround	novel	preplacebo	hard	Straight line	NA	October	20	2015	1.20647102695308	3.06870991407152	4.76712436577696	2.90531078918841	4.90039757467658	-1.30739339075179	1.64729408312029	1.24920416893326	1.83491596230696
Horse 8	5	gelding	SWB	171	660	SHGS	allround	novel	preplacebo	hard	Lunge left	10	October	20	2015	1.171605789110958	-0.1935054035972593	2.8192080533069546	6.6984967772086454	4.269332995275668	-5.802281039503764	1.881722748321609	6.615158455845774	1.6439647682437026
Horse 8	5	gelding	SWB	171	660	SHGS	allround	novel	preplacebo	soft	Straight line	NA	October	20	2015	1.21162325309281	1.5242912708955	2.52000106156498	3.3006558856471804	4.60993567651612	-3.7189642466884405	1.8061518040556	1.49294398547318	1.91914768275953
Horse 8	5	gelding	SWB	171	660	SHGS	allround	novel	preplacebo	soft	Lunge right	10	October	20	2015	1.1292346298619824	2.241742566792866	1.7671570650930222	8.223436234754697	2.8202494862875427	-0.8593287948926575	1.5896858446254556	-1.0980746588467918	1.3545808862965978
Horse 8	5	gelding	SWB	171	660	SHGS	allround	novel	NSAID	hard	Lunge left	10	November	12	2015	1.1713395638629283	4.077068363481278	3.6344104525844627	4.461017637330087	3.7436726544775873	-8.290675648936398	3.995838481774155	4.319736960070728	2.011722925804946
Horse 8	5	gelding	SWB	171	660	SHGS	allround	novel	preNSAID	soft	Straight line	NA	November	9	2015	1.23186302453997	2.9136930402717205	3.11635970462384	4.12134417242287	3.83105608821113	-0.811133301865274	1.6625717879198498	1.9292265511784	1.85202354675802
Horse 8	5	gelding	SWB	171	660	SHGS	allround	novel	preNSAID	hard	Lunge left	10	November	9	2015	1.2178444484607507	0.5993234406418411	4.358681328604919	7.870473528655314	6.998106635542522	-5.2267219557119216	2.3938658333485114	6.366902129034567	2.186248349164566
Horse 8	5	gelding	SWB	171	660	SHGS	allround	novel	preNSAID	hard	Lunge right	10	November	9	2015	1.2261089073205915	2.7046620700534514	5.891871465138782	4.2688368083991035	6.964511124397677	1.099626269453103	3.0461816411294658	-3.0712179635006707	2.423374415321735
Horse 8	5	gelding	SWB	171	660	SHGS	allround	novel	placebo	soft	Straight line	NA	October	23	2015	1.25989920806335	2.02714228710456	2.70197080436793	9.04983548150433	3.32805946065214	-3.3431634829232997	1.44687191649017	1.83006657259582	1.25107121838024
Horse 8	5	gelding	SWB	171	660	SHGS	allround	novel	placebo	hard	Straight line	NA	October	23	2015	1.26192639709223	0.282052768119238	7.35855768530359	3.0457238328352	5.29073288228312	-3.50396483751928	1.83283984294127	0.0285164768988505	1.9770017365965797
Horse 8	5	gelding	SWB	171	660	SHGS	allround	novel	preplacebo	hard	Lunge right	10	October	20	2015	1.176726955763783	4.305072975899631	2.9187511506849844	8.084378565557374	3.7873897312178957	0.5798713539636068	2.041134679100797	-1.9995627317742135	1.5955824803795449
Horse 8	5	gelding	SWB	171	660	SHGS	allround	novel	placebo	hard	Lunge left	10	October	23	2015	1.2624423403738771	1.440757760188449	5.880691628607716	8.706986626735377	6.122528625424364	-8.642971117796435	2.5038363879023637	6.629125416174866	3.3576980456029646
Horse 8	5	gelding	SWB	171	660	SHGS	allround	novel	NSAID	soft	Straight line	NA	November	12	2015	1.22384989165332	1.7923208901761403	2.98213647160547	8.81063017329064	4.10337348982261	-2.86616964993489	1.24406202996126	1.41177216619545	1.76746595994575
Horse 8	5	gelding	SWB	171	660	SHGS	allround	novel	placebo	soft	Lunge right	10	October	23	2015	1.1884129735082942	3.685326577186642	3.593902018968035	9.022363142235234	2.859969891880404	-0.7027948634614041	1.8115815797733819	-2.854539251972931	1.7697429439914234
Horse 8	5	gelding	SWB	171	660	SHGS	allround	novel	placebo	hard	Lunge right	10	October	23	2015	1.229256299938537	3.1014220802138146	6.467975555926289	5.44247594846003	7.300013223626258	-0.946107985548076	2.5590906824527253	-3.541606228899432	2.523020339724283
Horse 8	5	gelding	SWB	171	660	SHGS	allround	novel	preNSAID	hard	Straight line	NA	November	9	2015	1.23924258463282	4.38297678475067	5.36086851226073	1.11987379094044	6.54992286269453	-0.0855744266428449	2.06607950556317	0.734648406950258	2.34209697961041
Horse 8	5	gelding	SWB	171	660	SHGS	allround	novel	NSAID	soft	Lunge right	10	November	12	2015	1.1694316018493336	3.9714964660499112	1.7782719814203716	7.682851165669841	3.1217149334713397	-0.9529046522893165	1.7024287296452032	-2.225341249052016	1.439904344512749
Horse 8	5	gelding	SWB	171	660	SHGS	allround	novel	placebo	soft	Lunge left	10	October	23	2015	1.1700468018720749	-0.6055295730544784	2.685543565745057	7.741070127347943	2.9690640783339033	-5.947348371797561	2.0563430009241923	6.226414559719616	2.1154865208221234
Horse 8	5	gelding	SWB	171	660	SHGS	allround	novel	NSAID	soft	Lunge left	10	November	12	2015	1.1921327552640766	1.397236965950819	2.5751286584230986	8.543393328395265	3.558155762956539	-6.096882391541837	1.9366741974396977	5.328299783179703	1.3165567040194586
Horse 9	15	mare	SWB	161	500	privately owned	dressage	intermediate	preplacebo	hard	Straight line	NA	September	18	2013	1.4414876911555097	-7.53178562029222	5.68445063074332	-1.2122478513208	5.68535224586826	0.511852249482996	2.76832796156493	1.06133551228117	3.26072576756509
Horse 9	15	mare	SWB	161	500	privately owned	dressage	intermediate	preplacebo	soft	Lunge left	10	September	18	2013	1.34529147982063	-8.18001390037781	3.49415815290024	4.45857003256322	4.80604657639676	-5.9638184606848	2.01963693200583	1.5188110446971101	2.38133359045994
Horse 9	15	mare	SWB	161	500	privately owned	dressage	intermediate	preplacebo	soft	Lunge right	10	September	18	2013	1.33196721311475	3.34321970926472	3.79900458805547	7.42879379757429	4.59859941632162	8.13493185774916	1.98671742976933	-3.24118335109596	2.71611118523064
Horse 9	15	mare	SWB	161	500	privately owned	dressage	intermediate	preplacebo	soft	Straight line	NA	September	18	2013	1.43884892086331	-8.57573870158881	5.22261838784478	0.203520116619025	4.58517873129904	0.9092300459995509	1.95668110043196	1.15238839098622	2.12995785310287
Horse 9	15	mare	SWB	161	500	privately owned	dressage	intermediate	preNSAID	soft	Straight line	NA	October	5	2013	1.40066347217103	-2.14109672080798	5.07524255122545	0.828968379443807	5.49236629833502	0.254186696008759	2.56406899852774	0.007568941774068	2.06843123553341
Horse 9	15	mare	SWB	161	500	privately owned	dressage	intermediate	preplacebo	hard	Lunge right	10	September	18	2013	1.33262260127932	2.69384456935349	3.76832783505186	5.87401171558616	5.12235610583895	6.094338050887719	2.28447849256506	-2.6498152684949	2.41710536611674
Horse 9	15	mare	SWB	161	500	privately owned	dressage	intermediate	preNSAID	hard	Lunge left	10	October	5	2013	1.35790494665373	-11.2911317300917	3.80259906715764	-6.673090364621471	4.33003780567151	-1.77476619160085	2.22488887071058	6.9719402961453	2.53453031584152
Horse 9	15	mare	SWB	161	500	privately owned	dressage	intermediate	preNSAID	hard	Straight line	NA	October	5	2013	1.42095230451271	-1.97089640199379	7.80211451721852	1.7844950855995	10.424445317623	1.28831477437029	3.3810942642901995	-1.19871263537051	3.7753791721148997
Horse 9	15	mare	SWB	161	500	privately owned	dressage	intermediate	NSAID	soft	Lunge left	10	October	8	2013	1.28372756448354	-8.00901784774952	3.1544584733153496	7.27334081776321	2.91011291231481	-8.34765115620792	2.02473573469634	0.22438167018469	1.79102216182646
Horse 9	15	mare	SWB	161	500	privately owned	dressage	intermediate	preNSAID	soft	Lunge right	10	October	5	2013	1.3828867761452	6.86814073752188	4.50260476045022	14.502574282658502	5.31102426390518	7.39325800398548	1.9610194880435	-2.82052797811233	2.23824794151587
Horse 9	15	mare	SWB	161	500	privately owned	dressage	intermediate	NSAID	hard	Lunge left	10	October	8	2013	1.29648584100989	-7.57491940370049	3.2809208092498494	0.855298082053047	4.58687909578056	-3.80035538381072	1.8900242374548697	3.1866030089657205	2.35280418815897
Horse 9	15	mare	SWB	161	500	privately owned	dressage	intermediate	NSAID	soft	Straight line	NA	October	8	2013	1.3480164471894	-3.4284165049416	5.66661415644178	5.55069578230757	3.41585498718889	-0.231944284877737	2.23523723254238	-0.784922477767296	2.17741629145693
Horse 9	15	mare	SWB	161	500	privately owned	dressage	intermediate	placebo	soft	Lunge left	10	September	21	2013	1.33565621370499	-9.30071787592778	4.02205891793538	4.98881376141238	2.76246754603657	-10.154747753755798	1.94783706811932	1.21124395894594	1.50117776126101
Horse 9	15	mare	SWB	161	500	privately owned	dressage	intermediate	preplacebo	hard	Lunge left	10	September	18	2013	1.33065528496108	-10.0353280169569	4.84655887727432	-3.83532910510797	4.34601516918692	-3.1530393352809103	1.84995187770572	2.7007044485422	2.50793421821873
Horse 9	15	mare	SWB	161	500	privately owned	dressage	intermediate	preNSAID	hard	Lunge right	10	October	5	2013	1.32069082289197	4.84087507183173	4.43987751641815	10.8433052250503	4.41894396260511	3.89282475743326	2.35789915844351	-2.55819744806642	2.52767700693665
Horse 9	15	mare	SWB	161	500	privately owned	dressage	intermediate	placebo	hard	Straight line	NA	September	21	2013	1.41470245225391	1.1119367351095	3.64398308649566	2.74372789321633	3.58829152173049	-2.63295584937565	3.31759682016966	-1.5062919391985303	4.2454966950598
Horse 9	15	mare	SWB	161	500	privately owned	dressage	intermediate	NSAID	hard	Lunge right	10	October	8	2013	1.32377275234418	8.01653417942241	3.3942810225058504	4.92032770171822	3.39693970776841	5.42991880089531	2.03397099903287	-3.2517085227554596	2.19338405854316
Horse 9	15	mare	SWB	161	500	privately owned	dressage	intermediate	NSAID	hard	Straight line	NA	October	8	2013	1.34907251264755	0.601633103316962	3.6468826107332104	1.96802171246545	4.27017422578625	0.42660032774280604	2.21186123028151	-0.21611216763397	3.0904765996768497
Horse 9	15	mare	SWB	161	500	privately owned	dressage	intermediate	preNSAID	soft	Lunge left	10	October	5	2013	1.31410256410256	-4.34724474935561	4.09608888744604	-0.787983767750254	4.28699860336624	-4.21539031115834	1.6887687552446	2.83023008477537	2.02710380707486
Horse 9	15	mare	SWB	161	500	privately owned	dressage	intermediate	placebo	hard	Lunge right	10	September	21	2013	1.34437607917843	7.87034239616175	4.49705876457921	4.07394225146993	2.56343279490496	4.76741942015599	2.43609296447526	-4.77138925272571	3.04753732654089
Horse 9	15	mare	SWB	161	500	privately owned	dressage	intermediate	placebo	soft	Straight line	NA	September	21	2013	1.4441949981539102	-0.993199289517302	3.00849463814687	2.68151829126431	3.74640847002553	-2.04465234052262	1.94052410105007	-2.04494894501059	2.39516685316948
Horse 9	15	mare	SWB	161	500	privately owned	dressage	intermediate	NSAID	soft	Lunge right	10	October	8	2013	1.2847965738758	5.36783546096108	3.6554468344626	6.887397886322199	3.3562894648252	6.921368926234649	1.8444498850992903	-3.10884458566158	2.66830571078072
Horse 9	15	mare	SWB	161	500	privately owned	dressage	intermediate	placebo	soft	Lunge right	10	September	21	2013	1.29888872853226	7.937852206357539	3.49397752420877	2.70181505658569	3.36341993960244	6.44539111044206	2.15242579258104	-3.9050813300522	2.35460814892358
Horse 9	15	mare	SWB	161	500	privately owned	dressage	intermediate	placebo	hard	Lunge left	10	September	21	2013	1.34612148746424	-8.42020702760222	4.021907261063	5.38700620264337	3.78063293107882	-5.16991665387627	1.88909771086118	2.13002780681963	1.4637587651405102
Horse 10	9	gelding	KWPN	162	550	Riding school 1	showjumping	novel	preplacebo	hard	Lunge right	10	April	18	2016	1.31759538841614	-11.239857837095101	10.361383434653398	5.29299200430616	9.61614521787617	12.646797117915499	2.86572847732824	-1.37905920916526	3.20628482329246
Horse 10	9	gelding	KWPN	162	550	Riding school 1	showjumping	novel	preplacebo	soft	Lunge left	10	April	18	2016	1.27623369256948	-0.63611038269979	4.21030435230316	-5.34002107087919	4.07363726525299	-0.259283504585026	2.00935360622814	3.35931215652866	1.53051668535209
Horse 10	9	gelding	KWPN	162	550	Riding school 1	showjumping	novel	preplacebo	hard	Straight line	NA	April	18	2016	1.3241047246464	-5.05365638966493	6.94112027071789	1.50057984961704	6.051035999085201	5.79504047526946	2.91706201647932	0.8594916915610219	1.77608447590256
Horse 10	9	gelding	KWPN	162	550	Riding school 1	showjumping	novel	preplacebo	soft	Straight line	NA	April	18	2016	1.40370578326783	-11.5050139138096	6.70288617967807	-3.04695072098755	6.674154583939	5.02293267036186	2.41193113207766	-0.063472283171766	1.57195291308707
Horse 10	9	gelding	KWPN	162	550	Riding school 1	showjumping	novel	preplacebo	hard	Lunge left	10	April	18	2016	1.26020335099527	0.0576393325962967	6.66761193813621	-6.52373684834868	6.115421610948759	-0.210060315928907	2.5850085288399	1.67806567925853	1.8294324416736
Horse 10	9	gelding	KWPN	162	550	Riding school 1	showjumping	novel	preNSAID	soft	Lunge right	10	May	9	2016	1.35236664162284	7.571786610894421	4.29372682252135	1.28133986783581	9.70771183371936	8.65156741585482	2.57034283569257	-5.25742574405143	2.46355594997764
Horse 10	9	gelding	KWPN	162	550	Riding school 1	showjumping	novel	preNSAID	soft	Lunge left	10	May	9	2016	1.26965805800029	2.16606644232465	5.933812836931221	-5.7657249178223395	4.79502340396315	-2.2915579166174	2.05275904346089	0.773767445506134	3.63181986142811
Horse 10	9	gelding	KWPN	162	550	Riding school 1	showjumping	novel	preplacebo	soft	Lunge right	10	April	18	2016	1.32669983416252	-18.2483769563431	7.436305025796079	-1.60827588004773	6.78050902164534	8.68919233536208	3.13013625678238	-3.85679775958697	2.50261461922079
Horse 10	9	gelding	KWPN	162	550	Riding school 1	showjumping	novel	NSAID	soft	Lunge left	10	May	12	2016	1.26600489138253	0.82792586912579	5.7692872883636195	-7.31894792142456	5.24925710757354	-2.3467783275397	1.82771494114376	1.8008022506823798	1.31330887970561
Horse 10	9	gelding	KWPN	162	550	Riding school 1	showjumping	novel	placebo	soft	Straight line	NA	April	21	2016	1.39484858533901	-4.88560811726038	6.23992569827604	0.294242092192108	4.15769270394559	4.69949145219581	2.07331964225035	-2.42639769899885	1.50600374465357
Horse 10	9	gelding	KWPN	162	550	Riding school 1	showjumping	novel	preNSAID	hard	Straight line	NA	May	9	2016	1.35493405548332	1.65833908037739	8.64761242626677	2.21294941336156	9.00134380653956	3.93262202288835	2.66345803787319	-0.921360949465713	2.44360252985192
Horse 10	9	gelding	KWPN	162	550	Riding school 1	showjumping	novel	preNSAID	hard	Lunge right	10	May	9	2016	1.33410672853828	14.419585104471302	12.2548182833536	16.0026617392305	9.96752479779977	11.2719890582814	3.16772468732435	-3.8560731937317403	3.15020422382892
Horse 10	9	gelding	KWPN	162	550	Riding school 1	showjumping	novel	placebo	soft	Lunge left	10	April	21	2016	1.26704310701005	1.5938984509956702	4.27120472625922	1.03320459802186	4.4037753891911	-0.464383206268083	2.30790605423314	2.22541611285984	2.08378122409738
Horse 10	9	gelding	KWPN	162	550	Riding school 1	showjumping	novel	placebo	hard	Straight line	NA	April	21	2016	1.3547371606916	-5.80266305750388	7.0244764225536995	0.720913293435361	6.51469578293508	5.9932593320046506	3.09742988482121	-0.0663028082254982	1.56528014843415
Horse 10	9	gelding	KWPN	162	550	Riding school 1	showjumping	novel	placebo	hard	Lunge right	10	April	21	2016	1.30756937381956	-2.65599003396088	6.098349677598261	6.67391853643616	6.23023234192138	11.906279555363	3.1188320113800696	-2.62249503819792	2.03861513356077
Horse 10	9	gelding	KWPN	162	550	Riding school 1	showjumping	novel	placebo	hard	Lunge left	10	April	21	2016	1.2916483193894	3.8563214032748405	4.25244525518547	-0.610489676230106	4.67185348386664	0.655021736589367	2.34010962239392	0.872275988058215	1.97820842915355
Horse 10	9	gelding	KWPN	162	550	Riding school 1	showjumping	novel	preNSAID	soft	Straight line	NA	May	9	2016	1.39783705001326	-6.560474009880869	7.49832934567094	0.761827146502622	5.768786183223449	2.60925147643129	1.79865802516301	-1.17685234055607	1.42381682000586
Horse 10	9	gelding	KWPN	162	550	Riding school 1	showjumping	novel	preNSAID	hard	Lunge left	10	May	9	2016	1.32185674761758	-5.73271910638936	9.75085533029207	-8.81391359174131	7.74519613965059	-0.750550393390909	2.36516310889721	1.33095747166902	2.1578248995032
Horse 10	9	gelding	KWPN	162	550	Riding school 1	showjumping	novel	NSAID	hard	Straight line	NA	May	12	2016	1.40304341922245	-6.54073242538111	7.05269466347553	-4.92088932750551	7.24724075659676	4.6057528914476	2.55069977380546	0.0108977081839232	2.07407990427443
Horse 10	9	gelding	KWPN	162	550	Riding school 1	showjumping	novel	NSAID	hard	Lunge right	10	May	12	2016	1.31466133180909	-4.44012360352849	5.28818228201591	-4.47466507431193	6.61330629839801	10.9321990486631	2.67168648128708	-2.07277129108252	2.34192168402043
Horse 10	9	gelding	KWPN	162	550	Riding school 1	showjumping	novel	NSAID	hard	Lunge left	10	May	12	2016	1.30796670630202	2.3073948909566	3.79568737072495	-3.48521627347589	7.1813415117702	-0.202394581575555	2.41829863329318	2.6169803507788	2.30059845114645
Horse 10	9	gelding	KWPN	162	550	Riding school 1	showjumping	novel	placebo	soft	Lunge right	10	April	21	2016	1.3089802130898	-10.7284416638798	5.40896353636628	-1.96077451755555	4.36308149714844	12.5568727605758	1.7827500866770998	-3.32326904524236	1.72806357938545
Horse 10	9	gelding	KWPN	162	550	Riding school 1	showjumping	novel	NSAID	soft	Straight line	NA	May	12	2016	1.42270564072495	-4.19099083113617	5.58922096247942	-1.04739039985999	6.33215160679955	4.02999614220293	1.83301691921264	-3.03444491231211	2.27538871881114
Horse 10	9	gelding	KWPN	162	550	Riding school 1	showjumping	novel	NSAID	soft	Lunge right	10	May	12	2016	1.30563798219585	-9.84005144132643	5.12116348253416	-13.843904953851	4.64241308970902	10.346750702314	2.06128775654449	-3.12142071007819	1.9114377875265298
Horse 11	12	mare	SWB	171	670	Riding school 2	allround	novel	preNSAID	hard	Straight line	NA	March	11	2014	1.44622642702471	8.69123688518049	5.49951602041214	-4.93922901780692	4.68053781261079	3.47754126364099	3.3748009175855604	-6.32220494903029	2.2742838634035
Horse 11	12	mare	SWB	171	670	Riding school 2	allround	novel	NSAID	soft	Lunge left	10	March	14	2014	1.26564477569962	5.52193402968574	9.32410325335242	-8.02887236795439	7.95102989415649	1.5001737204834598	2.84601915807075	-2.04631187631269	2.07221895860734
Horse 11	12	mare	SWB	171	670	Riding school 2	allround	novel	placebo	hard	Lunge left	10	April	1	2014	1.26656274356976	-3.18979739584094	5.27502711353212	-8.85680197972791	5.4597543544261	-0.8068336834755371	2.96300470155567	-1.4981624310049502	2.12693720741577
Horse 11	12	mare	SWB	171	670	Riding school 2	allround	novel	preNSAID	hard	Lunge right	10	March	11	2014	1.35100688248789	11.9149517029865	5.9139926220672105	0.932731177529191	5.31792651559766	6.59958582105684	3.09134955798234	-8.6121631521236	2.54260753699861
Horse 11	12	mare	SWB	171	670	Riding school 2	allround	novel	preNSAID	hard	Lunge left	10	March	11	2014	1.30371158706931	-1.79017774025558	4.44673429484801	-10.3096099914465	5.01379181510182	0.077221521491836	2.63799763394236	-10.3968927817399	2.49869614320233
Horse 11	12	mare	SWB	171	670	Riding school 2	allround	novel	placebo	hard	Lunge right	10	April	1	2014	1.27304071078106	10.8189315789623	8.08155045725339	1.90790940129392	7.669112375168991	8.47450560772021	3.3971158893692395	-5.16674045598779	2.33290171220495
Horse 11	12	mare	SWB	171	670	Riding school 2	allround	novel	NSAID	hard	Lunge left	10	March	14	2014	1.32533922372988	3.5427000970567804	8.04302061371574	-11.255983005925302	7.82196143298401	0.201916157631673	2.3439685075205	-1.85463778589246	2.29917966722616
Horse 11	12	mare	SWB	171	670	Riding school 2	allround	novel	placebo	soft	Lunge right	10	April	1	2014	1.31103933117994	5.14876200032424	7.17629483077218	-5.78069531176774	6.58989904776979	9.73555567341228	4.43742303692658	-6.48076764637987	2.52588121949726
Horse 11	12	mare	SWB	171	670	Riding school 2	allround	novel	placebo	soft	Lunge left	10	April	1	2014	1.2743628185907	-2.7869976578854	4.66442108331897	-7.5701950506133	5.34129076568283	0.0727924047601912	2.77490092457411	-3.43606653709705	2.20750608752924
Horse 11	12	mare	SWB	171	670	Riding school 2	allround	novel	placebo	soft	Straight line	NA	April	1	2014	1.35011707070189	-1.62172206612516	7.391472806675051	-9.35294450049631	7.04993434775816	7.69579738090702	3.65817363918555	-5.84918854319927	2.10463061283642
Horse 11	12	mare	SWB	171	670	Riding school 2	allround	novel	placebo	hard	Straight line	NA	April	1	2014	1.39410233851217	1.28233630680025	7.34933285248437	-6.249052932200471	5.985359091427071	4.48658326416912	2.70216185026977	-5.05606600844289	1.67526828448689
Horse 11	12	mare	SWB	171	670	Riding school 2	allround	novel	NSAID	soft	Straight line	NA	March	14	2014	1.33308956521123	1.6473419660329798	6.81656084667657	-9.96464365696907	5.74966734706993	5.32038794852353	2.33345229966565	-5.60949382977805	3.2068925898316594
Horse 11	12	mare	SWB	171	670	Riding school 2	allround	novel	NSAID	hard	Straight line	NA	March	14	2014	1.48274172478976	13.0308861974029	11.2599630874305	-7.92761605834647	6.87399927352641	3.07566089111316	3.55213704953008	-5.37987856745696	2.78736953607416
Horse 11	12	mare	SWB	171	670	Riding school 2	allround	novel	NSAID	hard	Lunge right	10	March	14	2014	1.4968433416532103	6.82857447127157	13.784387431050202	-7.541603205333191	8.95851143489315	7.955908463669689	4.46252894406033	-7.319256652129211	2.7773535172979
Horse 11	12	mare	SWB	171	670	Riding school 2	allround	novel	NSAID	soft	Lunge right	10	March	14	2014	1.28365685660614	7.24556222463961	6.51775237143648	-6.021460486748939	7.60803316608074	7.50216415456847	2.63940261141962	-4.94442108036315	2.68010283477757
Horse 11	12	mare	SWB	171	670	Riding school 2	allround	novel	preplacebo	soft	Lunge left	10	March	29	2014	1.28523111612176	1.47947126073275	4.08676747323514	-3.85481867136935	5.08997258544131	-1.31917199509361	2.64882285233754	-5.17759799275854	2.46788847155027
Horse 11	12	mare	SWB	171	670	Riding school 2	allround	novel	preNSAID	soft	Lunge left	10	March	11	2014	1.2833781825709	0.255032500532861	6.960985949609879	-7.70885039962088	10.0226275425754	-2.62495715369542	2.64201072114913	-6.23520670334872	1.99705898856503
Horse 11	12	mare	SWB	171	670	Riding school 2	allround	novel	preNSAID	soft	Straight line	NA	March	11	2014	1.34976525821596	1.87064065194695	4.92095841522941	-6.40769015865116	6.4277075250369204	4.24788583474663	3.05523462169159	-9.96878478740668	2.55405389587956
Horse 11	12	mare	SWB	171	670	Riding school 2	allround	novel	preplacebo	soft	Straight line	NA	March	29	2014	1.37071651090343	2.09597921910036	6.536795111520349	0.380432620845687	7.443823549448031	7.98938548220662	2.49716529872498	-3.76359527028802	1.9870237649954
Horse 11	12	mare	SWB	171	670	Riding school 2	allround	novel	preplacebo	soft	Lunge right	10	March	29	2014	1.32374757503138	9.04846650626159	8.55259108573082	-3.0414225624100997	7.90681942679962	6.63789152784757	3.0175508894045704	-3.31839982703553	2.41532291913057
Horse 11	12	mare	SWB	171	670	Riding school 2	allround	novel	preplacebo	hard	Straight line	NA	March	29	2014	1.42913792356083	2.23302701912948	6.304688319288841	-4.73170701541094	6.0829380241507	2.93193413004818	2.35427897090847	-5.1155709867613	2.8143835991704
Horse 11	12	mare	SWB	171	670	Riding school 2	allround	novel	preNSAID	soft	Lunge right	10	March	11	2014	1.31760705557327	6.779624333659659	4.31489485021458	-6.737219181765799	4.05863149210619	6.96029653582915	2.31096002649834	-11.253272540889	1.9118513813723497
Horse 11	12	mare	SWB	171	670	Riding school 2	allround	novel	preplacebo	hard	Lunge right	10	March	29	2014	1.31239746894774	12.4336518052142	5.68950644899071	3.59204082398888	5.4750634037109	6.515543957315539	2.49689921927581	-1.37001240503896	1.80888339064094
Horse 11	12	mare	SWB	171	670	Riding school 2	allround	novel	preplacebo	hard	Lunge left	10	March	29	2014	1.28883774453395	-1.74754612787645	3.6423606877229298	-6.68652955420152	4.97742992288905	1.40268955281281	2.58576298762403	-1.71007980542411	1.83800551640006
Horse 12	7	mare	SWB	164	540	NECS	showjumping	intermediate	preNSAID	hard	Lunge right	10	October	21	2014	1.26767430521697	-5.35477976066506	6.96752097305408	2.25030788214127	7.60737009455907	7.33832098018846	2.82850381670055	-0.836362236247393	3.18319367524765
Horse 12	7	mare	SWB	164	540	NECS	showjumping	intermediate	preNSAID	soft	Straight line	NA	October	21	2014	1.32309570012053	-4.85890621524787	6.54763488822843	6.751438340427919	8.39093605712584	-0.832835920856394	2.41682603636479	2.773139845482	2.74697523375154
Horse 12	7	mare	SWB	164	540	NECS	showjumping	intermediate	placebo	hard	Lunge left	10	October	3	2014	1.2931714240656	4.61205962712063	4.79021058495632	12.2773846638165	9.31411751620064	-7.72385111323096	4.50198830214133	4.30066350688348	2.9773286706826805
Horse 12	7	mare	SWB	164	540	NECS	showjumping	intermediate	placebo	soft	Lunge left	10	October	3	2014	1.26876063747486	5.47593816919373	5.35117193604271	6.5328979846923305	9.13165450234632	-10.130889930661501	2.52525635494571	3.45643316207268	2.79568300010098
Horse 12	7	mare	SWB	164	540	NECS	showjumping	intermediate	placebo	hard	Lunge right	10	October	3	2014	1.29157248950597	-6.122537495120891	6.12922168615157	0.750069870430132	7.32584322411066	4.86075819640737	2.62108793636497	0.326781625122456	3.15093138510042
Horse 12	7	mare	SWB	164	540	NECS	showjumping	intermediate	NSAID	soft	Straight line	NA	October	24	2014	1.35717963977478	-5.91031828450857	4.73303408745101	7.14414661010562	5.20604727289055	0.751424576058589	2.62289752186531	0.990671769534024	2.3987518777028
Horse 12	7	mare	SWB	164	540	NECS	showjumping	intermediate	preNSAID	soft	Lunge right	10	October	21	2014	1.1783189316575	-4.1341700348477	3.9296353709360603	5.47933645933021	5.3687780974929	5.57254329748478	1.77529138952607	-1.28782206017137	2.30303247954012
Horse 12	7	mare	SWB	164	540	NECS	showjumping	intermediate	preNSAID	soft	Lunge left	10	October	21	2014	1.20246505335939	-0.341134430015394	5.18741442259816	-4.96562800768479	9.24834572026925	-9.37558863874596	2.47910239034421	4.86762129755395	2.9358934106902805
Horse 12	7	mare	SWB	164	540	NECS	showjumping	intermediate	preplacebo	hard	Straight line	NA	September	30	2014	1.34564649842936	1.47355483522648	6.41603264647856	8.60633378077908	7.00713571387575	-0.484600775125069	4.56883528744114	1.72476840158335	2.24202912736549
Horse 12	7	mare	SWB	164	540	NECS	showjumping	intermediate	NSAID	hard	Lunge right	10	October	24	2014	1.29010916308303	-4.9610270026438	4.34250062799221	-2.38536176259877	6.15155048225914	9.50637034295621	2.77634032185495	1.658214825164	2.38686436706269
Horse 12	7	mare	SWB	164	540	NECS	showjumping	intermediate	NSAID	soft	Lunge right	10	October	24	2014	1.19576881802851	-2.43493846261492	4.60600939659162	5.53523710078463	5.66726064674699	7.14747891516797	1.68698999161123	-1.18512488917739	2.18208987607781
Horse 12	7	mare	SWB	164	540	NECS	showjumping	intermediate	placebo	hard	Straight line	NA	October	3	2014	1.33453972814517	-1.87766868015869	5.51060571137366	8.65220467395677	7.734386402810521	-1.97339650265126	3.24845823034571	-0.520169761510753	3.70552181882083
Horse 12	7	mare	SWB	164	540	NECS	showjumping	intermediate	placebo	soft	Lunge right	10	October	3	2014	1.27562642369021	-3.86289638178332	4.42317623895899	3.01723292540921	6.28702847527854	6.9846955570581795	2.47759257616446	0.74391976102751	2.67266061299031
Horse 12	7	mare	SWB	164	540	NECS	showjumping	intermediate	preplacebo	soft	Lunge right	10	September	30	2014	1.27060622277634	-3.88069110136119	4.68599603868642	0.557078732160009	6.805022312923691	5.04057647933697	2.15613531661807	1.26677981702628	2.86468088718628
Horse 12	7	mare	SWB	164	540	NECS	showjumping	intermediate	preplacebo	hard	Lunge left	10	September	30	2014	1.28133704735376	2.2116041957381	4.59964009423176	6.901315796620401	9.26864947318864	-6.30064201739692	4.17653806946486	2.60925108701747	2.31633730675437
Horse 12	7	mare	SWB	164	540	NECS	showjumping	intermediate	NSAID	hard	Straight line	NA	October	24	2014	1.39735134349268	0.502702469754879	7.7658289357216	5.61361504573054	11.2023048818946	1.39536180509359	4.49035098660988	4.54289263195798	3.28161692639482
Horse 12	7	mare	SWB	164	540	NECS	showjumping	intermediate	NSAID	hard	Lunge left	10	October	24	2014	1.26001465782436	-2.20016554201546	5.70803423880007	2.49602912394076	6.16644267749323	-3.12643333809366	2.42192029064779	4.79481553408089	2.31210697917665
Horse 12	7	mare	SWB	164	540	NECS	showjumping	intermediate	NSAID	soft	Lunge left	10	October	24	2014	1.18946474086661	-1.85680492540326	3.4609041443160105	-2.09399045214717	5.60011079066821	-6.445904555159501	1.91167874614964	6.305092072336739	2.43464559733344
Horse 12	7	mare	SWB	164	540	NECS	showjumping	intermediate	preplacebo	hard	Lunge right	10	September	30	2014	1.2994683992912	-5.98449027075215	5.76312978403942	-8.7226365752355	7.2155526926146	6.12068580688146	3.178172945798	1.24798328089299	4.45628830395533
Horse 12	7	mare	SWB	164	540	NECS	showjumping	intermediate	preNSAID	hard	Lunge left	10	October	21	2014	1.27720578652418	6.883271443761199	7.94804444660013	4.19609690379369	9.52620748524049	-8.79197384437362	3.59910405785634	4.46604739855724	2.36839261324055
Horse 12	7	mare	SWB	164	540	NECS	showjumping	intermediate	preplacebo	soft	Straight line	NA	September	30	2014	1.35404221425727	-1.91167385885651	6.31776707425818	3.7165236036814897	5.59616669021157	0.897032016409233	4.51567623489373	4.306171285636	2.71098318600599
Horse 12	7	mare	SWB	164	540	NECS	showjumping	intermediate	preNSAID	hard	Straight line	NA	October	21	2014	1.32719393282774	-3.5088946629142597	6.49606768176536	6.39847277135236	7.54269268819433	-1.24288266444209	3.39501706216288	2.78041772326961	2.64840736766572
Horse 12	7	mare	SWB	164	540	NECS	showjumping	intermediate	placebo	soft	Straight line	NA	October	3	2014	1.36770266286678	-8.52686023334728	4.80515468851486	2.86776436762657	5.57973431405859	0.857226123591321	4.42969472776903	2.48277348596094	3.73169088683613
Horse 12	7	mare	SWB	164	540	NECS	showjumping	intermediate	preplacebo	soft	Lunge left	10	September	30	2014	1.22975404919016	-2.5224141024612	8.02479527910065	6.15649223120912	10.024605866119	-7.550725855133529	3.2951566032273902	5.77081258920623	2.27044043748867
Horse 13	6	gelding	SWB	168	650	Riding school 2	allround	novel	preplacebo	soft	Straight line	NA	March	11	2014	1.27582008168796	3.76512935562562	3.8851575703380696	0.257595714458518	4.94030424494853	0.0613937994109799	3.2228505999116996	4.24588967020179	2.43343632847384
Horse 13	6	gelding	SWB	168	650	Riding school 2	allround	novel	preplacebo	hard	Lunge right	10	March	11	2014	1.30272952853598	8.98239109791339	6.79780029515225	-10.6989885753537	8.20922931107894	3.78584795676735	3.52145890231328	4.06333501246632	2.60369149876259
Horse 13	6	gelding	SWB	168	650	Riding school 2	allround	novel	preNSAID	soft	Lunge left	10	March	29	2014	1.28869659118499	-5.2416474085063	6.16524133804202	4.42481149420828	7.05702996671014	-4.30803697912277	3.6220862108288405	4.32023158079953	2.73122217460554
Horse 13	6	gelding	SWB	168	650	Riding school 2	allround	novel	NSAID	hard	Lunge left	10	April	1	2014	1.27275983728007	-2.46700700304827	5.32586738011055	5.46419494318598	7.034482238266681	-3.3659006307488895	4.30147183497619	1.8568267236175002	3.04388715153624
Horse 13	6	gelding	SWB	168	650	Riding school 2	allround	novel	preNSAID	soft	Straight line	NA	March	29	2014	1.31449233127435	4.87895320054147	5.28847624419587	-0.245116420016266	5.19970283344428	1.7511699391685298	2.36288628492379	3.3613042654589	2.75151430183795
Horse 13	6	gelding	SWB	168	650	Riding school 2	allround	novel	preplacebo	hard	Lunge left	10	March	11	2014	1.29348232907675	-3.43795157222246	6.040116356823809	4.33733078410924	5.06312906365121	-2.6225839071977	2.80334021146049	2.64755306578093	2.15767984441861
Horse 13	6	gelding	SWB	168	650	Riding school 2	allround	novel	placebo	hard	Straight line	NA	March	14	2014	1.36321650530588	4.56249096099946	7.436053052961609	1.54698896693849	7.19658909120734	0.0851353303890885	4.56397469871439	2.10850686675589	4.24623857823226
Horse 13	6	gelding	SWB	168	650	Riding school 2	allround	novel	preNSAID	soft	Lunge right	10	March	29	2014	1.30425005621767	10.0289244860756	6.962066200977881	-9.89683725630569	8.54536820625458	7.43223113130736	2.82580239966171	4.64682627504483	2.26915508789317
Horse 13	6	gelding	SWB	168	650	Riding school 2	allround	novel	preplacebo	soft	Lunge left	10	March	11	2014	1.18082889557768	-2.29296004423607	6.069935651082061	3.5230651991408104	4.04467472198372	-3.6317003522762494	1.82659785740048	4.12873224588859	2.32153872888644
Horse 13	6	gelding	SWB	168	650	Riding school 2	allround	novel	preplacebo	soft	Lunge right	10	March	11	2014	1.23647604327666	9.40720374987946	5.67712086062544	-6.23202561157158	6.49763170457401	6.36252026057476	2.19220998311056	3.96686533897514	2.62598231590528
Horse 13	6	gelding	SWB	168	650	Riding school 2	allround	novel	preNSAID	hard	Lunge right	10	March	29	2014	1.27446517979062	9.65039933743888	8.56547887418938	-7.388181161540669	9.38478622617683	4.72005483751844	3.39301789922023	2.80439359644883	2.44756915930359
Horse 13	6	gelding	SWB	168	650	Riding school 2	allround	novel	preNSAID	hard	Lunge left	10	March	29	2014	1.27603644145556	-5.52216949539676	10.9722138601775	8.30317299190441	10.8066587038508	-3.70652588168432	3.68302153401795	1.37037086718084	3.09274134637096
Horse 13	6	gelding	SWB	168	650	Riding school 2	allround	novel	preplacebo	hard	Straight line	NA	March	11	2014	1.34919153935807	5.9473322136357	3.0739464322284	0.700547157801681	6.28420808965583	-1.06847595113414	2.00700996851316	3.1161437985852594	2.21059400223175
Horse 13	6	gelding	SWB	168	650	Riding school 2	allround	novel	placebo	soft	Lunge left	10	March	14	2014	1.26758386149328	0.543063966630071	7.4019807264312	5.92204011036019	9.25753966575479	-1.51772436178065	2.49363172670872	6.555475057942809	2.63406306303082
Horse 13	6	gelding	SWB	168	650	Riding school 2	allround	novel	placebo	soft	Lunge right	10	March	14	2014	1.34189864382584	5.25256627580346	12.562081580572002	-7.24731960895908	7.01884271677149	4.84123357086742	4.06213401642672	5.28202703096965	3.33735226744514
Horse 13	6	gelding	SWB	168	650	Riding school 2	allround	novel	placebo	soft	Straight line	NA	March	14	2014	1.34070734324146	4.36817808872466	5.61113535601408	-1.71300003911967	7.04020439643365	1.39437501144567	3.3158221478670606	3.8507207615172594	2.83446420962544
Horse 13	6	gelding	SWB	168	650	Riding school 2	allround	novel	NSAID	hard	Straight line	NA	April	1	2014	1.32853584278993	2.31478972574002	5.53603317662657	-0.742408029757176	5.53515934229296	1.12931355488296	2.02765653198272	1.6704329635357797	2.23116415749885
Horse 13	6	gelding	SWB	168	650	Riding school 2	allround	novel	placebo	hard	Lunge left	10	March	14	2014	1.2810963801579	-5.39733020972233	9.90055438521363	5.88358082153821	8.38329893792815	-1.28118008660697	4.7510911475717	3.2093290550575095	3.16585740696135
Horse 13	6	gelding	SWB	168	650	Riding school 2	allround	novel	placebo	hard	Lunge right	10	March	14	2014	1.31310844464569	-1.60316029809796	14.7396559981113	-16.3071202274155	11.4565795878206	5.020851362892	4.30810152013876	4.50902060671717	3.3666040353181694
Horse 13	6	gelding	SWB	168	650	Riding school 2	allround	novel	NSAID	soft	Straight line	NA	April	1	2014	1.29533680778681	4.57763851512611	5.09624776911707	0.136838681413888	5.57679522918854	1.15253897727907	2.37721918388031	4.95654925478859	3.28062610576704
Horse 13	6	gelding	SWB	168	650	Riding school 2	allround	novel	NSAID	hard	Lunge right	10	April	1	2014	1.22453288293043	11.753662874157	12.778422762735202	-5.51825472620879	11.1927713917866	4.89429653193855	4.90882330022898	2.16386453379762	2.80686838258941
Horse 13	6	gelding	SWB	168	650	Riding school 2	allround	novel	preNSAID	hard	Straight line	NA	March	29	2014	1.42608695652174	6.06029184673756	7.09788827436277	0.229752471273742	5.964829718930421	0.393303647176977	2.61893222289165	1.78694525609302	3.21950335297023
Horse 13	6	gelding	SWB	168	650	Riding school 2	allround	novel	NSAID	soft	Lunge left	10	April	1	2014	1.28099173553719	-2.63351432343166	6.50060862894571	9.54548090157911	6.50847673858219	-3.28381313243022	2.54140041848611	6.908394969988201	2.46100677189914
Horse 13	6	gelding	SWB	168	650	Riding school 2	allround	novel	NSAID	soft	Lunge right	10	April	1	2014	1.28667511453358	7.974650606558801	5.91999064964898	-10.3922460757727	8.23043708713843	6.38915557555028	3.07828397648852	4.50449608213499	2.00901497989937
Horse 14	10	gelding	SWB	178	650	NECS	dressage	advanced	NSAID	hard	Lunge right	10	October	8	2014	1.24558621777991	31.173267454929704	9.0556573291623	18.5706836802024	8.30298873986443	1.48543004317718	3.6986052047828895	-12.5084784255712	2.18963403055217
Horse 14	10	gelding	SWB	178	650	NECS	dressage	advanced	NSAID	hard	Straight line	NA	October	8	2014	1.24101879855989	16.3441119676918	6.93035623015599	9.26517191383599	5.793486997238161	0.280167556288133	1.95741797200398	-5.94650221211615	2.69393417390072
Horse 14	10	gelding	SWB	178	650	NECS	dressage	advanced	placebo	soft	Lunge left	10	October	26	2014	1.18279569892473	-2.35307373985985	6.70155043102023	1.35823461860449	6.40788637792513	-0.089700339276482	2.11271402034811	0.148340661618878	2.4079777215042
Horse 14	10	gelding	SWB	178	650	NECS	dressage	advanced	placebo	soft	Lunge right	10	October	26	2014	1.18223760092272	16.6871352065371	7.19326719575062	15.6489598524519	8.50087853372776	1.53134066124085	1.8611226324748	-6.91501487947883	2.59209268313977
Horse 14	10	gelding	SWB	178	650	NECS	dressage	advanced	NSAID	hard	Lunge left	10	October	8	2014	1.21809744779582	9.92321142672856	7.7858190538923	7.43184681725287	7.936116022053031	-2.22623778861242	2.05434729301667	-6.93588241976707	2.44122882944595
Horse 14	10	gelding	SWB	178	650	NECS	dressage	advanced	preplacebo	soft	Lunge left	10	October	23	2014	1.1887072808321	4.67271840371009	6.4461699513088	-4.32093311247547	5.62547572089891	-3.50019612674697	1.88886670799054	-1.31579490920729	4.14188093043729
Horse 14	10	gelding	SWB	178	650	NECS	dressage	advanced	placebo	hard	Straight line	NA	October	26	2014	1.25000049003265	4.46380951717441	5.39766759572609	2.42382027252944	6.23800841405285	0.4000463626817701	1.35689046941437	-4.14982495061577	2.51471766732796
Horse 14	10	gelding	SWB	178	650	NECS	dressage	advanced	NSAID	soft	Straight line	NA	October	8	2014	1.2931869512180394	41.81382067387706	12.02552682036811	23.900748931323818	11.571834043492029	-0.9357649538899869	3.658241690712159	-8.20780085196481	2.920064056039456
Horse 14	10	gelding	SWB	178	650	NECS	dressage	advanced	NSAID	soft	Lunge right	10	October	8	2014	1.19453924914676	48.3984533502339	11.7518491143486	25.999718202071	10.5550130346123	1.34456058109592	3.59497983394613	-12.8077716710053	3.8346436177018495
Horse 14	10	gelding	SWB	178	650	NECS	dressage	advanced	preNSAID	soft	Straight line	NA	October	5	2014	1.30093466276787	14.3153299535038	5.51757859589636	9.55961290290412	7.00026229071147	1.16579607749645	2.52403018637199	-4.23260803787835	3.06598464860166
Horse 14	10	gelding	SWB	178	650	NECS	dressage	advanced	preNSAID	hard	Lunge right	10	October	5	2014	1.25260960334029	-23.9672847470226	10.5622108165097	-15.097267169066098	10.2258260289909	-2.05030202115618	2.66634289908813	10.6917621744679	3.1170580343991605
Horse 14	10	gelding	SWB	178	650	NECS	dressage	advanced	placebo	soft	Straight line	NA	October	26	2014	1.23893805309735	9.89230142897393	6.393207502209579	11.563448921600099	4.94428691659705	0.599073169627587	2.30741522383925	-1.21237056773517	2.3163644631827
Horse 14	10	gelding	SWB	178	650	NECS	dressage	advanced	preNSAID	soft	Lunge left	10	October	5	2014	1.18684843624699	-1.03865415758631	4.82719701542015	0.47078575631049296	5.17526610786716	-0.749983851560123	2.5879274850217	-1.33727284922929	3.77700415995418
Horse 14	10	gelding	SWB	178	650	NECS	dressage	advanced	preNSAID	hard	Straight line	NA	October	5	2014	1.23661564370602	3.93069760529714	7.79573996827277	5.2452667366157	8.56206067196851	1.67998959058392	2.37231394750673	-3.4788350241099	2.68750005225679
Horse 14	10	gelding	SWB	178	650	NECS	dressage	advanced	preNSAID	soft	Lunge right	10	October	5	2014	1.18278091046624	20.2148020939421	6.67339121081627	12.720168942290702	7.723199168329259	2.31000057533345	2.60373789717364	-8.94749023170165	3.66530944973689
Horse 14	10	gelding	SWB	178	650	NECS	dressage	advanced	preNSAID	hard	Lunge left	10	October	5	2014	1.2119328775637	-10.3527343963591	6.46883166356617	2.3504888473467	9.27960047467264	0.0194202367672609	2.39904294902018	-2.38430281676673	2.66681853145477
Horse 14	10	gelding	SWB	178	650	NECS	dressage	advanced	preplacebo	hard	Lunge right	10	October	23	2014	1.22903490946476	32.6094593107534	15.0417845686784	20.9089515461396	17.8382075299937	0.084181452286135	4.04565204556411	-13.194151280260701	4.24192442041198
Horse 14	10	gelding	SWB	178	650	NECS	dressage	advanced	preplacebo	soft	Straight line	NA	October	23	2014	1.25358166189112	22.7606739351261	7.94927278320901	10.9516243490896	7.66891720460032	-2.05965529107842	2.42675677340939	-7.686495569643391	3.27111934637452
Horse 14	10	gelding	SWB	178	650	NECS	dressage	advanced	placebo	hard	Lunge left	10	October	26	2014	1.19436940139343	-2.13553594594074	6.40875469820378	1.39642492355826	5.24809947237681	-1.6328848455828597	2.07017968254113	-1.4334225031528	2.54816775481159
Horse 14	10	gelding	SWB	178	650	NECS	dressage	advanced	placebo	hard	Lunge right	10	October	26	2014	1.21643673045542	22.2756059947478	12.4983764162852	16.101580737291	10.4677033836784	-1.8509520255252498	3.3977240998176894	-7.91047572019268	2.62994597429301
Horse 14	10	gelding	SWB	178	650	NECS	dressage	advanced	preplacebo	hard	Lunge left	10	October	23	2014	1.183616259149665	-3.770313133458376	9.562201851632148	1.6230626012096951	9.805235785404758	0.6492176191586746	2.7672655779312443	4.079978924118816	3.0173126378005355
Horse 14	10	gelding	SWB	178	650	NECS	dressage	advanced	NSAID	soft	Lunge left	10	October	8	2014	1.23886953155246	12.566298476413099	9.7843571483789	8.2395819363406	7.69403722770092	-1.8278046829411299	2.9910878996950703	-2.92416814432045	4.16038072662134
Horse 14	10	gelding	SWB	178	650	NECS	dressage	advanced	preplacebo	soft	Lunge right	10	October	23	2014	1.1629286816186069	25.13565735390748	6.9788105151937225	19.795706407341374	8.884555798816486	0.9893647212410401	2.0760307482265286	-10.35925318947295	4.454451169886318
Horse 14	10	gelding	SWB	178	650	NECS	dressage	advanced	preplacebo	hard	Straight line	NA	October	23	2014	1.22827840440585	-11.290932664046602	6.58040956431196	-6.28670798317558	7.31265309216368	1.37313924750546	2.71183967939517	5.9805425273663895	2.92886367391328
Horse 15	14	gelding	SWB	174	628	NECS	dressage	intermediate	NSAID	hard	Lunge right	10	October	3	2014	1.20654984199943	-9.83995171924727	7.19360751088252	0.134911936000225	5.25823368733987	-6.57594277702455	1.71281382585546	3.31481925935144	1.7627325470124198
Horse 15	14	gelding	SWB	174	628	NECS	dressage	intermediate	NSAID	soft	Lunge right	10	October	3	2014	1.17302052785924	-4.72414619310664	3.81926863301764	-2.30710398319952	3.25786066579673	-3.5729258285102703	1.68515899063692	3.4516969758972404	1.8524107867722697
Horse 15	14	gelding	SWB	174	628	NECS	dressage	intermediate	NSAID	hard	Lunge left	10	October	3	2014	1.29163834126445	9.05255203369619	3.89651513894023	-0.0561031238737574	4.97445721864602	-0.480680361676195	2.9617227042747003	1.8763568875234	2.19953579323445
Horse 15	14	gelding	SWB	174	628	NECS	dressage	intermediate	preplacebo	soft	Lunge right	10	October	23	2014	1.22275497793145	-7.7282210492034205	3.41611474832669	-6.38248501184902	2.82303045539799	-0.313619997491376	1.79015633173837	4.13881004743619	2.80549131015958
Horse 15	14	gelding	SWB	174	628	NECS	dressage	intermediate	NSAID	hard	Straight line	NA	October	3	2014	1.29837711000223	4.22744727607096	7.11665094364416	1.51967454082283	5.20336060690317	-2.743068053465	2.09336659388059	3.7671649409416603	2.40685138992931
Horse 15	14	gelding	SWB	174	628	NECS	dressage	intermediate	preplacebo	soft	Lunge left	10	October	23	2014	1.17884287265395	-1.6037047564330598	3.57464205515544	-5.58254916676117	3.01445678914824	-1.9988925591162103	1.9623915991068903	6.53299131985617	2.13050041015204
Horse 15	14	gelding	SWB	174	628	NECS	dressage	intermediate	NSAID	soft	Straight line	NA	October	3	2014	1.26870550765199	-3.32241454013853	6.25609290255726	1.80301426463678	5.96376520096379	-3.90856227007992	3.4790115241390795	3.45939098941088	3.17709389185138
Horse 15	14	gelding	SWB	174	628	NECS	dressage	intermediate	NSAID	soft	Lunge left	10	October	3	2014	1.18235561618918	4.14509120644344	3.73995737473333	-4.0066904438	3.87237959699137	-4.99251644309284	2.36352934259306	3.98111612957444	1.27519665227876
Horse 15	14	gelding	SWB	174	628	NECS	dressage	intermediate	preNSAID	hard	Lunge left	10	September	30	2014	1.30325433892248	14.4683217839825	8.74552345430795	4.06818950670209	5.931728868011399	1.8311214309280697	4.71214689621885	3.1309724097733103	3.1075660713915294
Horse 15	14	gelding	SWB	174	628	NECS	dressage	intermediate	preNSAID	soft	Straight line	NA	September	30	2014	1.27783873325188	-7.69604153970872	6.24738805353711	-2.01475521147813	6.22542524737146	-1.5109933511606	2.56895329291737	4.81799550675207	2.544257856079
Horse 15	14	gelding	SWB	174	628	NECS	dressage	intermediate	preplacebo	hard	Lunge right	10	October	23	2014	1.22333283604356	-13.4030068478407	5.68018162548789	-5.34201816650932	3.67204317312114	-5.12309420341083	2.67059244624128	4.73211930266845	2.47470211817214
Horse 15	14	gelding	SWB	174	628	NECS	dressage	intermediate	preNSAID	hard	Straight line	NA	September	30	2014	1.31466133193181	4.76606533842303	10.6851150005094	0.67039260439235	11.2661642701524	-1.8262393117283902	3.1403116746326805	5.81800385414774	3.6181707360550495
Horse 15	14	gelding	SWB	174	628	NECS	dressage	intermediate	preplacebo	hard	Lunge left	10	October	23	2014	1.2164510523267	3.3642637579341796	5.0246952562547	-1.41802079068413	5.17274364361745	0.878072049783342	3.25917597056337	2.46846137463664	2.35647915188348
Horse 15	14	gelding	SWB	174	628	NECS	dressage	intermediate	preplacebo	soft	Straight line	NA	October	23	2014	1.2164691818180475	-6.485345542077976	5.946552053035733	-1.4226649238804776	4.1982316495756535	-1.7464989514634195	2.0914363242175793	4.527790124058557	3.270938723769561
Horse 15	14	gelding	SWB	174	628	NECS	dressage	intermediate	preplacebo	hard	Straight line	NA	October	23	2014	1.31666342958636	-1.18075301538176	10.206981036853	-2.52127563027132	9.8994481818241	-1.56989982652844	2.41321913637094	3.7038144470250804	2.82111293930432
Horse 15	14	gelding	SWB	174	628	NECS	dressage	intermediate	placebo	soft	Lunge right	10	October	26	2014	1.16919993318858	-6.739917887881731	3.3005539461939906	-2.53261361478714	2.106073100584	-1.52946296144788	1.81050246727007	3.45272348697101	1.85870795436453
Horse 15	14	gelding	SWB	174	628	NECS	dressage	intermediate	placebo	soft	Straight line	NA	October	26	2014	1.26700025472933	-2.65683897755661	3.13836824930064	-2.31133054850708	3.94836705879857	-1.6391513913351698	2.53394946204742	3.9866057588676904	3.24536857334868
Horse 15	14	gelding	SWB	174	628	NECS	dressage	intermediate	preNSAID	soft	Lunge left	10	September	30	2014	1.2112036336109	0.6984561001160952	7.573614921820549	-0.519278120759003	4.7115392290368	-0.374481099216363	1.96745508163971	4.99653647617458	1.66377027344019
Horse 15	14	gelding	SWB	174	628	NECS	dressage	intermediate	preNSAID	hard	Lunge right	10	September	30	2014	1.29608294930876	-20.931065412486898	12.3439466785367	-13.993562532545	10.599464434474402	-4.38395765154273	3.4044319509529006	7.37615753055274	3.52572690376292
Horse 15	14	gelding	SWB	174	628	NECS	dressage	intermediate	placebo	hard	Straight line	NA	October	26	2014	1.32941858426802	0.426026930630684	5.57674750624454	-0.990074581062246	7.390556507152879	-3.02229025786102	2.25827625867048	6.657638723276021	1.6835815016375897
Horse 15	14	gelding	SWB	174	628	NECS	dressage	intermediate	placebo	hard	Lunge left	10	October	26	2014	1.17107137205254	-4.49274988038196	4.48503901199205	-5.81599999705759	5.14134843009657	-3.9207322771080206	2.46370307225573	3.92903362534261	1.8265610968463502
Horse 15	14	gelding	SWB	174	628	NECS	dressage	intermediate	preNSAID	soft	Lunge right	10	September	30	2014	1.26164013217182	-8.39095296313001	3.98125822095475	-6.496395832255961	4.46295137468098	-0.235476509351347	1.85697207599308	6.385273424310271	1.77335241139049
Horse 15	14	gelding	SWB	174	628	NECS	dressage	intermediate	placebo	soft	Lunge left	10	October	26	2014	1.15606936416185	-6.842857233724139	3.31797604499514	-9.33206653032444	3.8534933786429195	-2.86309495360164	1.98416421739939	4.06036625125732	2.5612159484849
Horse 15	14	gelding	SWB	174	628	NECS	dressage	intermediate	placebo	hard	Lunge right	10	October	26	2014	1.19840213049268	-5.86673461415295	3.0004200328918005	-1.44262308137195	2.93265623370673	-4.55871229110057	1.5795893592570602	5.43822834075392	1.6672254322947502
Horse 16	9	gelding	SWB	174	660	privately owned	dressage	intermediate	preplacebo	soft	Lunge left	10	September	21	2016	1.13225349897783	12.284703537608802	3.71861906008263	-6.18692323854968	3.27046203842152	-4.26258911903562	1.7345877466534498	-0.111724424088545	1.30705147552883
Horse 16	9	gelding	SWB	174	660	privately owned	dressage	intermediate	NSAID	hard	Straight line	NA	October	13	2016	1.28552738591537	5.23665100508762	5.13890655928516	-5.4997727890381	5.84793177492217	1.36645504194113	2.48307059899092	-3.6058458889446	2.4973948077034
Horse 16	9	gelding	SWB	174	660	privately owned	dressage	intermediate	NSAID	soft	Lunge left	10	October	13	2016	1.11111111111111	6.60212153769338	2.73645083550686	-2.01159032348968	2.26754155661883	-4.74426143113905	1.20338211456565	-1.61030609244394	1.11741283480459
Horse 16	9	gelding	SWB	174	660	privately owned	dressage	intermediate	preplacebo	hard	Straight line	NA	September	21	2016	1.25816919346116	2.98444642429886	5.48573171635957	-11.726679321810701	8.82145202046719	1.4967846212013	2.07587501456827	-3.4926028101137496	3.23387799598433
Horse 16	9	gelding	SWB	174	660	privately owned	dressage	intermediate	NSAID	hard	Lunge right	10	October	13	2016	1.0989010989011	4.15807926432125	3.40070684279813	2.02714860376407	4.71870127862758	5.75416006652619	2.25533757443444	-2.40001520722484	1.60111149038992
Horse 16	9	gelding	SWB	174	660	privately owned	dressage	intermediate	preplacebo	hard	Lunge left	10	September	21	2016	1.12144768701415	3.5276586370425496	6.22079275987179	-4.20320984250337	5.08222618771287	-1.88516124705971	2.3842881858316	-1.88382845883124	2.79817335017813
Horse 16	9	gelding	SWB	174	660	privately owned	dressage	intermediate	preNSAID	hard	Straight line	NA	October	10	2016	1.27404446665001	2.64703200493294	6.216449608925469	-5.76280477129758	6.6001484618735	1.7488884435330498	2.11652514766849	-3.90936151022417	3.78929883228794
Horse 16	9	gelding	SWB	174	660	privately owned	dressage	intermediate	preplacebo	hard	Lunge right	10	September	21	2016	1.11378306543475	1.13050732020462	6.71896411666808	-4.81701992527738	4.83237421218817	7.86121296523655	2.90180710165546	-0.0353811879860144	2.09113792391768
Horse 16	9	gelding	SWB	174	660	privately owned	dressage	intermediate	NSAID	hard	Lunge left	10	October	13	2016	1.11084849917277	3.0898158574689205	3.5015671614036603	-0.81508081520475	4.73652274815482	-2.33120401542167	2.58622379873649	-2.2273993422358	1.50765363193056
Horse 16	9	gelding	SWB	174	660	privately owned	dressage	intermediate	NSAID	soft	Lunge right	10	October	13	2016	1.09053731682381	1.96788742112744	2.10327692797374	0.990300164223047	2.9783034918605806	6.4834881649616	1.16577218121906	-3.62252399072354	1.13100708458604
Horse 16	9	gelding	SWB	174	660	privately owned	dressage	intermediate	preplacebo	soft	Lunge right	10	September	21	2016	1.10483042137718	4.41392704892041	7.011275478428409	-5.12149808902985	7.64462327901187	9.51200599877645	2.24842337491804	-0.75105547615132	1.20841614986108
Horse 16	9	gelding	SWB	174	660	privately owned	dressage	intermediate	NSAID	soft	Straight line	NA	October	13	2016	1.25798868168458	6.92110607943129	2.99239980808569	-7.065967469764279	3.48714952414892	-0.930948669177845	1.9193670112637902	-2.9973961207924	1.32430281556631
Horse 16	9	gelding	SWB	174	660	privately owned	dressage	intermediate	preNSAID	hard	Lunge right	10	October	10	2016	1.1044776119403	7.806938695592229	3.6927743367162504	-1.8823303928051298	4.40220049507344	7.244352848749151	2.73089156323085	-0.753147798979916	1.5224315777449902
Horse 16	9	gelding	SWB	174	660	privately owned	dressage	intermediate	placebo	soft	Lunge right	10	September	24	2016	1.11819009231569	1.9480624162593803	3.76916644062256	0.22456307974528597	4.5330003697683	11.823188477412899	2.24534121163094	-0.152926402791642	1.80882835888751
Horse 16	9	gelding	SWB	174	660	privately owned	dressage	intermediate	placebo	hard	Lunge left	10	September	24	2016	1.11689300672674	1.97828834614376	4.65454548765405	-6.93899814376175	3.4468211149099304	-1.6101027708383502	1.77599300041081	-1.32563308371732	1.20775202536325
Horse 16	9	gelding	SWB	174	660	privately owned	dressage	intermediate	placebo	soft	Straight line	NA	September	24	2016	1.24279538904899	8.16150699201918	7.908303338770059	-11.2578610001975	8.00079561247427	-0.88367758536871	2.97464273898913	-2.60232009500417	1.61061860584985
Horse 16	9	gelding	SWB	174	660	privately owned	dressage	intermediate	placebo	soft	Lunge left	10	September	24	2016	1.10719677906392	6.24629654567738	3.0869050286253694	-7.57648511638896	4.07508216614987	-7.14725925903725	1.52329889731263	-0.43970490979052707	1.5877092598497797
Horse 16	9	gelding	SWB	174	660	privately owned	dressage	intermediate	preNSAID	soft	Lunge right	10	October	10	2016	1.10738743989509	5.63828630241437	3.21658945182979	-2.61341811987731	3.1382272778699605	7.1825130014848995	1.38705233255823	-3.51603555661949	0.886594293378888
Horse 16	9	gelding	SWB	174	660	privately owned	dressage	intermediate	preNSAID	hard	Lunge left	10	October	10	2016	1.13636363019231	4.50081852673959	3.3245776513060705	0.23004211213039896	4.24495981124072	-3.74788780125746	2.3016238496891	-1.9214639738098203	1.61895219185787
Horse 16	9	gelding	SWB	174	660	privately owned	dressage	intermediate	placebo	hard	Lunge right	10	September	24	2016	1.14869009563181	4.40380523955702	4.43657732092821	-5.96082482363499	4.60579870147496	5.63663198870573	2.21308324416241	-0.925504450293502	2.89285556465381
Horse 16	9	gelding	SWB	174	660	privately owned	dressage	intermediate	preNSAID	soft	Straight line	NA	October	10	2016	1.28204947928877	7.113472906548569	4.16313784171941	-6.41735957040541	4.50784896318865	0.677531901620034	1.8539452262503002	-3.50749771827866	1.31058860489847
Horse 16	9	gelding	SWB	174	660	privately owned	dressage	intermediate	placebo	hard	Straight line	NA	September	24	2016	1.27307447485678	9.07323738489212	5.70152932174524	-15.9943724530425	5.82285085723008	0.174298573072809	2.65993637205273	-2.69537783826991	2.39362859891148
Horse 16	9	gelding	SWB	174	660	privately owned	dressage	intermediate	preplacebo	soft	Straight line	NA	September	21	2016	1.25531170638126	6.71841307604209	6.78930520774192	-7.019647444381251	6.30132098728102	3.50795736866099	2.89248291473849	-0.6367950223119829	2.11145135594731
Horse 16	9	gelding	SWB	174	660	privately owned	dressage	intermediate	preNSAID	soft	Lunge left	10	October	10	2016	1.1213341000575	5.7289473105598	2.44707548643643	-1.7345201892813902	2.75063440453636	-4.47419099076491	1.8799461100389303	-0.39317463532558006	1.7206216702006498
Horse 17	13	gelding	SWB	170	580	privately owned	showjumping	intermediate	preNSAID	soft	Straight line	NA	September	18	2013	1.40258527890945	-7.38739793632323	3.93175257514169	-1.4652158058276898	4.38520367758864	7.124083677078861	2.03482532057577	0.543271876756854	2.77044573551692
Horse 17	13	gelding	SWB	170	580	privately owned	showjumping	intermediate	preplacebo	hard	Straight line	NA	October	5	2013	1.48	-19.88	22.76	-10.64	15.78	-0.37	3.09	-2.87	3.74
Horse 17	13	gelding	SWB	170	580	privately owned	showjumping	intermediate	preplacebo	hard	Lunge left	10	October	5	2013	1.36	-0.27	7.26	-12.8	7.72	1.96	2.99	-3.69	2.68
Horse 17	13	gelding	SWB	170	580	privately owned	showjumping	intermediate	NSAID	soft	Straight line	NA	September	21	2013	1.42143686593315	-3.53532253402549	4.79343481457709	-2.9030479649006504	4.47541467781663	2.76761722681221	2.39497546895323	-1.071849776011	2.8172704335612
Horse 17	13	gelding	SWB	170	580	privately owned	showjumping	intermediate	preplacebo	hard	Lunge right	10	October	5	2013	1.31	-18.44	10.91	2.06	8.78	3.57	2.28	-1.72	2.29
Horse 17	13	gelding	SWB	170	580	privately owned	showjumping	intermediate	preplacebo	soft	Lunge right	10	October	5	2013	1.27	-10.71	8.58	-1.99	7.81	5.46	2.57	-3.37	3.72
Horse 17	13	gelding	SWB	170	580	privately owned	showjumping	intermediate	preNSAID	hard	Straight line	NA	September	18	2013	1.39534877624263	-7.02577342818988	5.44857067515522	-3.94414883664164	6.10532718670437	3.64157374741882	3.11611191313585	0.116217385250025	2.40430905449276
Horse 17	13	gelding	SWB	170	580	privately owned	showjumping	intermediate	preNSAID	soft	Lunge right	10	September	18	2013	1.29158512720157	-9.03825532306912	4.44908118699576	-2.29822847595684	4.63168626853345	9.0785890571212	3.25471193691754	-2.0192448445707	3.8705229157517205
Horse 17	13	gelding	SWB	170	580	privately owned	showjumping	intermediate	preplacebo	soft	Lunge left	10	October	5	2013	1.28	4.5	4.47	-5.69	5.47	2.04	2.05	3.03	2.53
Horse 17	13	gelding	SWB	170	580	privately owned	showjumping	intermediate	preNSAID	hard	Lunge right	10	September	18	2013	1.3289839313761	-11.087854557771	6.88392452988475	-5.65545466244221	6.969179358717521	7.139105042207869	3.35210648041323	2.76172562645705	3.88002739787821
Horse 17	13	gelding	SWB	170	580	privately owned	showjumping	intermediate	preNSAID	soft	Lunge left	10	September	18	2013	1.28036769533815	2.60434813273525	5.14300079629446	3.35424694356956	7.83659304228586	5.41401956672667	1.60485765330039	3.7027676612893	4.01858517771559
Horse 17	13	gelding	SWB	170	580	privately owned	showjumping	intermediate	NSAID	hard	Straight line	NA	September	21	2013	1.41524605982631	-2.32284517892849	6.73998906788454	-4.37510154024711	4.37711081294288	1.05877291347047	2.66933772202514	0.959891272601458	3.56014510203736
Horse 17	13	gelding	SWB	170	580	privately owned	showjumping	intermediate	preNSAID	hard	Lunge left	10	September	18	2013	1.31147540983607	-4.33465614937222	4.39900808231703	1.49952531726046	4.69422173267644	5.74509213543955	2.53905838049288	-2.09882558178242	3.10900635854004
Horse 17	13	gelding	SWB	170	580	privately owned	showjumping	intermediate	NSAID	hard	Lunge right	10	September	21	2013	1.32749236691889	-6.292295019825251	7.84022373450364	-2.18564423033275	9.5358572333782	4.38810105603778	2.9375005618221404	1.04055604092753	4.25347534794524
Horse 17	13	gelding	SWB	170	580	privately owned	showjumping	intermediate	NSAID	soft	Lunge left	10	September	21	2013	1.30360205831904	-0.0269834456995429	3.31790385889076	-0.39866112115350505	3.79924182508997	1.9021546646885	1.90257971192369	2.05232382853371	2.87317332933716
Horse 17	13	gelding	SWB	170	580	privately owned	showjumping	intermediate	NSAID	soft	Lunge right	10	September	21	2013	1.29806912218076	-7.2639313542184	3.47635601867257	-4.91223694010442	3.51276464343961	7.045594722293199	2.02189313656994	-3.84911876491018	3.6785217360374
Horse 17	13	gelding	SWB	170	580	privately owned	showjumping	intermediate	NSAID	hard	Lunge left	10	September	21	2013	1.28183504806881	2.13988673402251	3.29702465468205	-0.539137080023162	5.4406485912562	1.7299900717137002	2.27547836474612	1.02427386205638	4.03821332153362
Horse 17	13	gelding	SWB	170	580	privately owned	showjumping	intermediate	placebo	hard	Straight line	NA	October	8	2013	1.45728606674458	-11.2618421117465	14.567585377006099	-4.46711417077143	9.3951745794983	-2.79237041274703	3.66114561380446	0.718845372584722	3.24764169840754
Horse 17	13	gelding	SWB	170	580	privately owned	showjumping	intermediate	placebo	hard	Lunge right	10	October	8	2013	1.2966642267071	-20.1925871068034	7.28968550005823	-0.4675184422162	4.70235343162224	1.47659236252921	2.01138443625111	1.07919879269402	3.7262486535701704
Horse 17	13	gelding	SWB	170	580	privately owned	showjumping	intermediate	placebo	soft	Lunge left	10	October	8	2013	1.28716694555284	4.6978219121814	6.208764765008381	-2.17308853793991	5.91184509924685	-0.822726541388285	2.01130818623432	1.26719047600103	3.92050934313869
Horse 17	13	gelding	SWB	170	580	privately owned	showjumping	intermediate	preplacebo	soft	Straight line	NA	October	5	2013	1.36	-7.39	7.19	-5.46	5.25	3.55	2.09	0.47	3.04
Horse 17	13	gelding	SWB	170	580	privately owned	showjumping	intermediate	placebo	soft	Straight line	NA	October	8	2013	1.4121791324522	-5.76903123017423	7.33541087630826	-3.98378502617711	7.107622160210221	0.423412397812931	2.36500312729486	-0.824725507309886	2.63388822705742
Horse 17	13	gelding	SWB	170	580	privately owned	showjumping	intermediate	placebo	hard	Lunge left	10	October	8	2013	1.27403846153846	1.75255060438872	14.336606941208602	-3.49116089293178	10.1983703748834	-0.18985398005679496	2.31198738956006	-0.250091610788714	3.72629126816266
Horse 17	13	gelding	SWB	170	580	privately owned	showjumping	intermediate	placebo	soft	Lunge right	10	October	8	2013	1.26146788990826	-11.2540863114834	5.06531177966612	0.869935210754528	4.53106016493508	3.3001200433883406	1.9133743183532	-4.74720447180074	4.88261514465187
Horse 18	11	mare	SWB	162	500	privately owned	allround	novel	NSAID	soft	Lunge left	10	October	22	2013	1.27178520960904	6.703848379545319	5.54134257836562	7.895184327557619	5.803411885950901	-12.861368211563798	2.58093383628507	-0.0631729743018183	3.53964722709575
Horse 18	11	mare	SWB	162	500	privately owned	allround	novel	NSAID	soft	Lunge right	10	October	22	2013	1.29065565307176	12.4525812540779	4.71857046532654	3.03784397042709	5.88173085313775	8.66394233858921	2.23486709800508	-7.3213041285318	3.6895130898936603
Horse 18	11	mare	SWB	162	500	privately owned	allround	novel	preNSAID	hard	Lunge right	10	October	19	2013	1.35232340670407	2.32412637701788	6.75608869019537	3.29104615976324	6.32737201805481	8.88206913232723	2.22952132907656	-7.26191994921165	3.04630093001316
Horse 18	11	mare	SWB	162	500	privately owned	allround	novel	NSAID	soft	Straight line	NA	October	22	2013	1.43296698647011	12.8361360403819	9.23940302718954	5.30655354886005	9.38696238237181	-4.61476419282239	3.3291360045393903	-4.42496099946121	3.6806674310570795
Horse 18	11	mare	SWB	162	500	privately owned	allround	novel	preNSAID	soft	Lunge right	10	October	19	2013	1.28381476386978	6.453125748015481	5.26095615160159	3.12678330683677	6.23599448319614	8.39383423962077	1.8437506829731802	-6.54763099340009	3.7577675592174
Horse 18	11	mare	SWB	162	500	privately owned	allround	novel	preNSAID	hard	Lunge left	10	October	19	2013	1.36652025378233	-2.91219559453012	6.01428138160315	3.5777587319158	4.23647128984519	-14.435176669266	2.63633342901844	0.313543821294597	2.81576357890602
Horse 18	11	mare	SWB	162	500	privately owned	allround	novel	preNSAID	hard	Straight line	NA	October	19	2013	1.5015015015015	4.36088902856617	12.511867237248499	2.25463310398384	8.1427175631626	-4.96919184869425	2.75973201283929	-5.8203526144488995	3.0727753331840604
Horse 18	11	mare	SWB	162	500	privately owned	allround	novel	NSAID	hard	Lunge right	10	October	22	2013	1.32809323756607	5.971420945698741	6.99747693035664	4.05575101551735	7.50307058932245	-14.562109133603299	3.00724415164998	-0.0379755514195161	2.92027865468701
Horse 18	11	mare	SWB	162	500	privately owned	allround	novel	preNSAID	soft	Lunge left	10	October	19	2013	1.33023975251353	4.51357111524344	6.319560525538759	7.87193847212575	5.62352878230855	-10.1050340496314	1.93459372115356	1.25498101700586	4.03179932105788
Horse 18	11	mare	SWB	162	500	privately owned	allround	novel	preNSAID	soft	Straight line	NA	October	19	2013	1.48245305768923	7.238970596579379	8.44342834245354	-1.4744752343934597	8.37842109790414	-3.50284552682993	4.39621267884922	-3.64753625554774	3.72522091945526
Horse 18	11	mare	SWB	162	500	privately owned	allround	novel	placebo	soft	Lunge left	10	October	5	2013	1.31	8.99	9.51	7.85	6.26	-14.2	2.6	5.46	3.61
Horse 18	11	mare	SWB	162	500	privately owned	allround	novel	placebo	hard	Lunge right	10	October	5	2013	1.4	1.29	9.86	7.16	8.56	6.44	2.09	-1.67	2.57
Horse 18	11	mare	SWB	162	500	privately owned	allround	novel	NSAID	hard	Lunge left	10	October	22	2013	1.28506116396886	10.4714593173906	9.05465932587153	3.84130862279293	8.37789298356035	9.11455980273102	2.01924964640918	-6.431609276925941	3.51904111771328
Horse 18	11	mare	SWB	162	500	privately owned	allround	novel	NSAID	hard	Straight line	NA	October	22	2013	1.47715561662659	8.56831938486922	8.51969109292758	1.73399358970438	6.87629977575568	-5.37476090692308	2.34032346178486	-3.3577923168388497	2.52023400652
Horse 18	11	mare	SWB	162	500	privately owned	allround	novel	placebo	soft	Lunge right	10	October	5	2013	1.29	11.71	5.28	12.37	7.1	5.85	2.14	-7.17	3.48
Horse 18	11	mare	SWB	162	500	privately owned	allround	novel	placebo	soft	Straight line	NA	October	5	2013	1.54	12.47	6.95	1.24	7.3	-7.36	2.7	0.13	2.41
Horse 18	11	mare	SWB	162	500	privately owned	allround	novel	preplacebo	hard	Lunge left	10	October	2	2013	1.4	-4.66	8.15	-1.08	8.81	-17.76	4.53	3.47	4.13
Horse 18	11	mare	SWB	162	500	privately owned	allround	novel	preplacebo	soft	Straight line	NA	October	2	2013	1.6	10.37	8.82	17.3	29.27	-4.68	4.34	5.94	10.52
Horse 18	11	mare	SWB	162	500	privately owned	allround	novel	preplacebo	soft	Lunge right	10	October	2	2013	1.33	6.84	5.65	1.5	6.87	9.61	1.55	-6.17	3.19
Horse 18	11	mare	SWB	162	500	privately owned	allround	novel	placebo	hard	Lunge left	10	October	5	2013	1.36	-10.11	10.59	3.69	9.72	-17.85	3.19	5.8	3
Horse 18	11	mare	SWB	162	500	privately owned	allround	novel	placebo	hard	Straight line	NA	October	5	2013	1.59	5.19	9.14	-3.68	7.13	-7.74	3.15	1.74	2.45
Horse 18	11	mare	SWB	162	500	privately owned	allround	novel	preplacebo	hard	Lunge right	10	October	2	2013	1.45	6.54	12.17	1.52	10.63	8.68	3.46	-0.94	2.98
Horse 18	11	mare	SWB	162	500	privately owned	allround	novel	preplacebo	hard	Straight line	NA	October	2	2013	1.61	29.93	10.69	6.87	8.09	-8.51	2.55	1.44	3.07
Horse 18	11	mare	SWB	162	500	privately owned	allround	novel	preplacebo	soft	Lunge left	10	October	2	2013	NA	NA	NA	NA	NA	NA	NA	NA	NA
Horse 19	5	gelding	SWB	180	750	privately owned	showjumping	novel	preplacebo	soft	Lunge left	10	September	16	2014	1.23787219805955	5.829580661661411	6.682857447632869	14.905139200119699	8.51280487699717	-2.28734038550128	2.69520483279118	-0.606541343648482	3.3911163030263793
Horse 19	5	gelding	SWB	180	750	privately owned	showjumping	novel	preplacebo	soft	Straight line	NA	September	16	2014	1.28749529848464	-1.44257576398671	9.43140206541264	10.6361223835968	8.69813445106388	1.1581529627840501	2.75010291189736	-1.69719720298116	3.25040256744896
Horse 19	5	gelding	SWB	180	750	privately owned	showjumping	novel	preplacebo	soft	Lunge right	10	September	16	2014	1.24506529000911	-2.8836464203960603	10.2220943566546	17.8441347205471	9.62720192515502	5.2275322513631	3.1641321113826097	-2.18971779254146	3.56333204418103
Horse 19	5	gelding	SWB	180	750	privately owned	showjumping	novel	NSAID	soft	Lunge left	10	October	10	2014	1.23687616856033	9.64576872907621	10.9186760321566	22.0238564797093	11.4891937169733	-5.2528031723827	2.78355047881362	-2.01183733366799	3.34331874872969
Horse 19	5	gelding	SWB	180	750	privately owned	showjumping	novel	preplacebo	hard	Lunge right	10	September	16	2014	1.21555915721232	12.08047310093	8.21072633060308	16.509111977242	14.8987176915263	5.11761020758992	3.44150191747895	-0.40121279046996394	3.31652238266511
Horse 19	5	gelding	SWB	180	750	privately owned	showjumping	novel	NSAID	soft	Lunge right	10	October	10	2014	1.25036347775516	-2.70047383571584	7.86723281079241	25.3876048007395	10.548539383255	3.8943847768183804	2.75711275972042	-1.03117927051285	3.1676230585844
Horse 19	5	gelding	SWB	180	750	privately owned	showjumping	novel	placebo	hard	Straight line	NA	September	19	2014	1.27135093167702	4.25321713447336	8.62104754439103	14.601522650016902	8.6071739271444	-0.981100854773445	3.03511910929653	-0.117782577710288	3.12682677805034
Horse 19	5	gelding	SWB	180	750	privately owned	showjumping	novel	preNSAID	hard	Lunge left	10	October	7	2014	1.2332145793368	5.69430016583691	12.1793660976436	14.925838456838301	10.0470940078357	-4.00007008217946	3.63373078588954	-2.14430354124326	2.89754212534728
Horse 19	5	gelding	SWB	180	750	privately owned	showjumping	novel	preNSAID	hard	Straight line	NA	October	7	2014	1.27689244046652	4.72379081879653	5.81052099070575	10.7681960883217	7.08257198237397	1.6913072110898	2.93007764540205	-1.21563151762585	2.88029439296896
Horse 19	5	gelding	SWB	180	750	privately owned	showjumping	novel	placebo	soft	Lunge left	10	September	19	2014	1.20481927710843	8.67945115234794	7.50927712159707	17.6811251745643	9.91164287490049	-3.18255895761703	2.35512245819575	-0.0415513657729752	2.85421619929914
Horse 19	5	gelding	SWB	180	750	privately owned	showjumping	novel	placebo	hard	Lunge right	10	September	19	2014	1.21731289449955	5.72635682821734	8.9209962259174	15.915038227032998	9.17502606344287	4.34855896336341	2.17527797926503	-0.671869913767004	2.04974963666772
Horse 19	5	gelding	SWB	180	750	privately owned	showjumping	novel	preNSAID	hard	Lunge right	10	October	7	2014	1.22679580306699	10.4283814016969	11.8628777917757	21.7668516391902	12.8566679672395	6.91159215786867	3.11804475542635	-0.014659795943327402	3.51886064610256
Horse 19	5	gelding	SWB	180	750	privately owned	showjumping	novel	NSAID	soft	Straight line	NA	October	10	2014	1.31110308625688	1.04778781525556	8.15989373358768	23.5191192322025	12.3967531827486	-1.15010872070403	2.87776266285389	-1.58656780096588	2.3524241095432
Horse 19	5	gelding	SWB	180	750	privately owned	showjumping	novel	preplacebo	hard	Straight line	NA	September	16	2014	1.24022723091026	7.55830191569525	12.184038662386602	9.69581307051513	14.498907391955798	1.12197690777357	2.97408517346117	-0.938485616040287	2.35391744706454
Horse 19	5	gelding	SWB	180	750	privately owned	showjumping	novel	NSAID	hard	Lunge right	10	October	10	2014	1.25997480050399	12.755908049004002	15.585102225250298	34.4670693400028	17.1500588670591	4.82562742117136	3.84197137159697	-1.70244031979912	3.44678423355805
Horse 19	5	gelding	SWB	180	750	privately owned	showjumping	novel	placebo	soft	Straight line	NA	September	19	2014	1.31503716409377	7.02876635593553	11.3996966061753	20.3041446477209	9.34016757776689	-0.877832530719629	2.62501290048166	0.278184307758843	2.03655344666642
Horse 19	5	gelding	SWB	180	750	privately owned	showjumping	novel	preplacebo	hard	Lunge left	10	September	16	2014	1.33000142930043	10.166568600267102	15.615416895657901	18.2553519736064	15.9775821218193	-6.277286682366541	5.44193911073777	-6.68340434018401	2.58965336503581
Horse 19	5	gelding	SWB	180	750	privately owned	showjumping	novel	preNSAID	soft	Straight line	NA	October	7	2014	1.26315637717841	1.6892576289326597	9.43175784599708	17.3765910434713	10.9291851826837	2.12218741080448	2.58838704259637	0.975372433800669	3.2735331093525
Horse 19	5	gelding	SWB	180	750	privately owned	showjumping	novel	placebo	hard	Lunge left	10	September	19	2014	1.230012300123	6.71574309174839	11.442940673838198	10.7778351142814	16.0945267797775	-6.72020499173846	3.1584089380378795	-1.38060216216486	3.5034564799591106
Horse 19	5	gelding	SWB	180	750	privately owned	showjumping	novel	preNSAID	soft	Lunge left	10	October	7	2014	1.18909512761021	2.72195891193687	6.57711146026892	14.346796500820497	7.977015482639759	-1.06523603462335	2.83894508486519	1.00990561908852	2.93179115730528
Horse 19	5	gelding	SWB	180	750	privately owned	showjumping	novel	NSAID	hard	Straight line	NA	October	10	2014	1.28722703080712	5.72615007823385	12.3392963587396	20.9416509790422	12.2400641528224	-0.50339958721925	3.49379908678872	-1.7956656366246198	2.16668938739018
Horse 19	5	gelding	SWB	180	750	privately owned	showjumping	novel	NSAID	hard	Lunge left	10	October	10	2014	1.25680770842061	11.717689835130901	13.8399667651348	17.5753115325422	14.846430025397101	-6.057501328544241	2.96002538271132	-4.27544997158612	2.75989489469857
Horse 19	5	gelding	SWB	180	750	privately owned	showjumping	novel	placebo	soft	Lunge right	10	September	19	2014	1.22833954814652	1.7095922904656	8.16560675616778	23.6685714908307	6.14498972655601	4.23363794636266	2.35679968308706	-1.46399733743753	2.71049272643293
Horse 19	5	gelding	SWB	180	750	privately owned	showjumping	novel	preNSAID	soft	Lunge right	10	October	7	2014	1.23926207576398	3.68610763229139	10.095342603818	21.9857375416654	11.9861058529918	6.73690576386146	2.80866911361662	-0.88745050428927	2.80798231255142
Horse 20	17	mare	SWB	160	550	privately owned	allround	novel	preNSAID	hard	Lunge left	10	October	5	2015	1.27659574468085	-6.39989676569694	4.55466197778597	2.92919801343434	6.7594130945265	-7.743139725614791	3.10622702340048	3.48253847486419	2.76455521160914
Horse 20	17	mare	SWB	160	550	privately owned	allround	novel	preNSAID	soft	Straight line	NA	October	5	2015	1.38466734211415	4.41859848997091	4.59586503816886	4.61168814075741	5.6824353865473904	-0.0551813906300194	3.62643272476172	2.11644645005546	2.17086465635067
Horse 20	17	mare	SWB	160	550	privately owned	allround	novel	preNSAID	soft	Lunge left	10	October	5	2015	1.29646778674428	-1.89783483785825	2.23678980443393	-0.541021086058744	4.00032619964342	-7.03403921625286	2.19619588647944	4.78897790765255	2.09145114115186
Horse 20	17	mare	SWB	160	550	privately owned	allround	novel	preNSAID	soft	Lunge right	10	October	5	2015	1.27212389380531	11.850455957019498	3.2155560042996303	2.83593750590135	4.42268868075367	2.67554518307886	2.0181437271263	-0.986093084836027	3.27667495577731
Horse 20	17	mare	SWB	160	550	privately owned	allround	novel	NSAID	hard	Lunge right	10	October	8	2015	1.27371273712737	11.3096633584641	3.83242637205927	-0.0519810961753045	4.94863973629013	1.31580810387088	3.24203727651681	-0.703613605031609	3.53819770928071
Horse 20	17	mare	SWB	160	550	privately owned	allround	novel	preNSAID	hard	Lunge right	10	October	5	2015	1.28908392759188	10.5677834135428	4.10108759091379	3.33271642528762	5.81743290628986	1.5001542860084098	4.50970588204593	-1.8977666736888297	5.27743485805493
Horse 20	17	mare	SWB	160	550	privately owned	allround	novel	NSAID	hard	Lunge left	10	October	8	2015	1.25027418293485	-7.076964882572831	3.95320611239063	2.9410781854836	5.28704105925706	-8.57307466040455	3.4374682739689297	3.02227710790551	2.42879852975902
Horse 20	17	mare	SWB	160	550	privately owned	allround	novel	preNSAID	hard	Straight line	NA	October	5	2015	1.3986013986014	12.5446229730514	7.436476027937401	9.86421127411784	7.462146122296181	-0.507195496351321	2.71393488423681	-2.09724032268379	3.0483464165661496
Horse 20	17	mare	SWB	160	550	privately owned	allround	novel	placebo	hard	Lunge left	10	October	28	2015	1.33069082672707	-12.073791882938398	8.93396202390401	0.631748472874008	8.89994431268424	-7.88111838650788	2.61265352366555	4.07803210823676	2.24336098772057
Horse 20	17	mare	SWB	160	550	privately owned	allround	novel	placebo	soft	Lunge left	10	October	28	2015	1.30510440835267	-3.58038418412866	2.55903566250216	0.7572583839108759	3.5537081563852104	-6.26121534200327	1.6609551796793403	3.61277515338326	2.29275023734244
Horse 20	17	mare	SWB	160	550	privately owned	allround	novel	placebo	soft	Lunge right	10	October	28	2015	1.27820529542194	10.777146820205	2.40596479452931	0.693634843677467	4.87907706865479	3.49882994081255	1.7708950310281102	0.041694317750285	1.8399008377693902
Horse 20	17	mare	SWB	160	550	privately owned	allround	novel	preplacebo	soft	Straight line	NA	October	25	2015	1.47090163763168	10.4120396757686	7.57553021678743	5.63006186189337	7.22787314295528	3.50571479352253	4.46901186897913	0.24690573374585	3.6391315016820593
Horse 20	17	mare	SWB	160	550	privately owned	allround	novel	NSAID	hard	Straight line	NA	October	8	2015	1.36518589890771	1.5772729851574	5.58727479629695	4.51313050248998	5.780446776187661	-2.16362955966259	2.01389696527062	-1.20715734726908	2.79630057770793
Horse 20	17	mare	SWB	160	550	privately owned	allround	novel	preplacebo	soft	Lunge left	10	October	25	2015	1.23287671232877	-6.0133253889588	2.9962918576600894	0.913793249149387	5.04262749608807	-2.86880216520491	1.60530335854076	4.55233623821755	2.77956195050122
Horse 20	17	mare	SWB	160	550	privately owned	allround	novel	preplacebo	soft	Lunge right	10	October	25	2015	1.26089872568746	10.7330272889023	3.9083983311709205	1.58845537278992	6.401068467899609	6.766989683735271	2.15327629504183	-0.573805109984044	3.9494990679893807
Horse 20	17	mare	SWB	160	550	privately owned	allround	novel	preplacebo	hard	Straight line	NA	October	25	2015	1.45841918804712	10.6188388164545	8.4434199786825	9.11250313610303	6.57221998690205	4.88146399361957	3.81828956778254	2.57492024577396	4.21604243439054
Horse 20	17	mare	SWB	160	550	privately owned	allround	novel	NSAID	soft	Lunge right	10	October	8	2015	1.27734746568827	12.011792079555798	2.08259919515278	0.0463391024328347	3.6422861216837403	2.40708690118299	1.61124142718532	-0.808151617124059	2.4576652561479
Horse 20	17	mare	SWB	160	550	privately owned	allround	novel	NSAID	soft	Straight line	NA	October	8	2015	1.4743912983565497	7.31484739192187	9.06910182100797	6.79816763237618	6.99569659606021	-3.9199020598902203	4.52517065814914	-2.03267589985463	3.63254896462274
Horse 20	17	mare	SWB	160	550	privately owned	allround	novel	NSAID	soft	Lunge left	10	October	8	2015	1.25266903914591	-5.40373473832736	2.9048763124582098	-1.7156797260438503	4.34570485554102	-8.20179131188581	2.08173899580566	3.01557268956396	1.80449508210901
Horse 20	17	mare	SWB	160	550	privately owned	allround	novel	placebo	soft	Straight line	NA	October	28	2015	1.38241245413523	5.23379933201564	6.91445942760048	0.9642271160661351	8.40149327387442	1.25915986740522	2.6543270459398	-1.98129419899909	3.20994390415179
Horse 20	17	mare	SWB	160	550	privately owned	allround	novel	preplacebo	hard	Lunge left	10	October	25	2015	1.34032634032634	-5.41959328031481	3.0467792844072705	0.628138390655562	4.66306440289862	-3.97037949537086	2.60251588205912	5.85475010782986	2.10900266570283
Horse 20	17	mare	SWB	160	550	privately owned	allround	novel	preplacebo	hard	Lunge right	10	October	25	2015	1.34422772799157	12.0995666041672	4.56924510546713	-0.642835224834402	7.76681351070635	5.17810259105306	4.93130843994196	-1.56958224530568	5.908254459118221
Horse 20	17	mare	SWB	160	550	privately owned	allround	novel	placebo	hard	Lunge right	10	October	28	2015	1.3208722741433	11.1307209874802	5.56783516609927	0.989267938270944	8.6735684119646	1.64383676020329	3.5262990146444	-0.518053114881109	4.54998563910054
Horse 20	17	mare	SWB	160	550	privately owned	allround	novel	placebo	hard	Straight line	NA	October	28	2015	1.41176461822651	10.355784528561	5.7364489633937	8.49759646947503	5.7521414051667	3.210134132529	2.64557046695027	1.45908270069883	3.41999778101813
Horse 21	9	gelding	SWB	162	572	NECS	dressage	intermediate	preNSAID	hard	Lunge left	10	October	23	2014	1.33836233118384	-7.05219304325595	5.43783567523249	-9.54670182015363	5.67112799870924	-10.282868495505	2.01642735971353	-1.71201977318102	1.8144510236023101
Horse 21	9	gelding	SWB	162	572	NECS	dressage	intermediate	preNSAID	hard	Straight line	NA	October	23	2014	1.4549685643032702	4.63367804967084	7.24405197471172	5.10924899269552	7.60551752560792	-3.88345189871735	2.8383442181426	-1.7408114846275902	2.47515720655156
Horse 21	9	gelding	SWB	162	572	NECS	dressage	intermediate	placebo	soft	Lunge right	10	October	8	2014	1.33380133380133	-10.714715681917	4.70795849672059	-11.837853813900502	6.2309421802307305	3.7598606634742	2.12681963765521	-1.013524346344	2.07933406964939
Horse 21	9	gelding	SWB	162	572	NECS	dressage	intermediate	preNSAID	soft	Lunge left	10	October	23	2014	1.29111589302183	-4.83790791729035	3.6920037845125195	-12.892730809982101	3.76239512732082	-8.29693884572063	1.9650315105484697	-1.04930569864248	2.02632056552987
Horse 21	9	gelding	SWB	162	572	NECS	dressage	intermediate	NSAID	soft	Straight line	NA	October	26	2014	1.41632508521474	-4.08702588136661	6.23101689094059	-5.46023630525647	8.31679977894401	-2.360816281324	3.8554157638204	-1.03703632521863	4.93213218469438
Horse 21	9	gelding	SWB	162	572	NECS	dressage	intermediate	NSAID	hard	Lunge left	10	October	26	2014	1.28974205158968	-3.26279394983949	5.26740614487556	-5.890726768795969	5.4513158728473	-6.39463358725503	3.2040677159125797	-0.258828784485603	2.80242394378603
Horse 21	9	gelding	SWB	162	572	NECS	dressage	intermediate	preNSAID	soft	Lunge right	10	October	23	2014	1.33799598633916	-4.88818104279259	4.4894243042129	-7.2901359210366	7.15594489859152	2.75643812129403	2.57043709579593	2.15544984472433	2.78644756115664
Horse 21	9	gelding	SWB	162	572	NECS	dressage	intermediate	preNSAID	hard	Lunge right	10	October	23	2014	1.38095870402337	-2.04648215576738	8.28996954167881	3.5621147395663804	7.47090527676367	3.79795495413846	4.42135439206339	-0.610656563829382	2.73402248085117
Horse 21	9	gelding	SWB	162	572	NECS	dressage	intermediate	placebo	soft	Lunge left	10	October	8	2014	1.29213483146067	-10.2626660846662	3.8177623273604	-12.6385666981187	4.8967539505411	-6.73695787417838	2.43679869383371	-2.46810766694237	2.52956729081181
Horse 21	9	gelding	SWB	162	572	NECS	dressage	intermediate	placebo	hard	Lunge left	10	October	8	2014	1.35849056603774	-15.8217028308397	5.75574635627357	-6.35808764473217	7.62068738662097	-11.5197765038496	3.91247296308953	-4.22137695998609	2.80072946507035
Horse 21	9	gelding	SWB	162	572	NECS	dressage	intermediate	NSAID	hard	Lunge right	10	October	26	2014	1.39513253759107	-5.41873500953842	10.096235022922198	-4.7296715175293	6.1336228591587805	5.1447627344682	5.23055873793972	1.78761046497434	4.08868106741935
Horse 21	9	gelding	SWB	162	572	NECS	dressage	intermediate	NSAID	hard	Straight line	NA	October	26	2014	1.43846599412259	-5.78981414877385	7.09379184080997	-0.318759546234862	7.44663994789781	-1.89410170957927	3.31796090857448	-0.85924978219761	3.58734776130594
Horse 21	9	gelding	SWB	162	572	NECS	dressage	intermediate	NSAID	soft	Lunge right	10	October	26	2014	1.31305044035228	-5.18935924400674	5.20994611685544	-9.09285502557347	7.32304599661277	4.307290887015	2.31915790629643	0.607770416714924	3.59052897826337
Horse 21	9	gelding	SWB	162	572	NECS	dressage	intermediate	placebo	hard	Straight line	NA	October	8	2014	1.43511426560548	-8.83201598161081	7.97754644819141	-1.45646371264221	5.89925989703921	-2.56583333483715	2.89093028517871	-3.20034999130176	2.75453843585608
Horse 21	9	gelding	SWB	162	572	NECS	dressage	intermediate	placebo	hard	Lunge right	10	October	8	2014	1.38431862022013	-10.9179471895191	10.4958185197317	4.20718431289335	9.9002657207766	4.26572333239624	3.4564726274453403	-2.44409272030379	2.66857702602266
Horse 21	9	gelding	SWB	162	572	NECS	dressage	intermediate	preNSAID	soft	Straight line	NA	October	23	2014	1.42082430253325	-4.17108414607642	4.47918109193322	-8.37741947859793	7.11144250228356	-3.76071685457451	2.8777826517231	0.111826685188392	3.69012583721654
Horse 21	9	gelding	SWB	162	572	NECS	dressage	intermediate	NSAID	soft	Lunge left	10	October	26	2014	1.26777983920841	-3.42819006871621	4.20798467221711	-13.1741203447072	4.45681024661656	-6.75917126824384	2.26317291298059	-0.119786518974603	2.66947680788576
Horse 21	9	gelding	SWB	162	572	NECS	dressage	intermediate	preplacebo	soft	Straight line	NA	October	5	2014	1.46407075906781	-14.5583100354808	5.47703895381217	-0.508543098556785	8.34231172449058	-6.522597756987239	3.32862188496969	-4.06847123816825	4.71346329467513
Horse 21	9	gelding	SWB	162	572	NECS	dressage	intermediate	preplacebo	soft	Lunge left	10	October	5	2014	1.26508531002913	-11.8576200716718	4.58893138189654	-15.242541770506103	5.33888474497862	-9.67004039697549	2.44630811889401	-1.7949995865225097	3.40133216401365
Horse 21	9	gelding	SWB	162	572	NECS	dressage	intermediate	placebo	soft	Straight line	NA	October	8	2014	1.4529058116232498	-12.489647356606998	5.43416195678035	-4.39106085567866	7.85947897248625	-1.41575169958572	3.3115065120459	-5.52218844500029	3.3779586218542
Horse 21	9	gelding	SWB	162	572	NECS	dressage	intermediate	preplacebo	hard	Straight line	NA	October	5	2014	1.4409995566497258	-7.184001442070323	6.936381623578824	0.4776407549775342	5.852090249384221	-8.879514153414476	2.6881076234556738	-5.072563190740272	2.5581280727066322
Horse 21	9	gelding	SWB	162	572	NECS	dressage	intermediate	preplacebo	soft	Lunge right	10	October	5	2014	1.28104983596313	-7.11718466751124	3.50310001430517	-2.93915439868107	4.0797345930096	0.41278073449621	2.55462880473022	1.00946847583162	3.89363870863328
Horse 21	9	gelding	SWB	162	572	NECS	dressage	intermediate	preplacebo	hard	Lunge right	10	October	5	2014	1.3986013986014	-15.5957216018788	10.9571712203048	-1.7109818862739097	11.0326319636264	0.185881459297768	3.02982710199778	-2.9553961634964	3.43184978638972
Horse 21	9	gelding	SWB	162	572	NECS	dressage	intermediate	preplacebo	hard	Lunge left	10	October	5	2014	1.34797260571801	-15.158060135292	9.32135229451525	-3.5066049984273704	8.93643373257413	-17.4210068679371	4.39376031618422	-7.80245509574444	4.24588189083287
Horse 22	6	mare	other WB	166	520	privately owned	dressage	novel	NSAID	hard	Lunge left	10	October	23	2013	1.18327974276527	2.21354759646822	7.04770515108393	4.71463600681911	6.979199367635501	-5.61719364503752	1.71374830217425	3.38729060745478	1.7367094615870198
Horse 22	6	mare	other WB	166	520	privately owned	dressage	novel	NSAID	hard	Lunge right	10	October	23	2013	1.22016867037502	-1.34867993312802	9.36555240744529	8.68585322106635	12.7730175216852	-1.07900637788786	2.59063267757166	-4.55346240773752	2.51254832431668
Horse 22	6	mare	other WB	166	520	privately owned	dressage	novel	placebo	soft	Straight line	NA	October	4	2013	1.41	-1.51	5.84	4.8	4.84	-1.11	2.29	-2.15	2.63
Horse 22	6	mare	other WB	166	520	privately owned	dressage	novel	NSAID	soft	Lunge right	10	October	23	2013	1.21432908318154	-7.12472413690149	4.30587402053399	-1.44706343352413	5.51348330758033	-1.60398404135548	1.94975264389058	4.30478210712	1.92014161327281
Horse 22	6	mare	other WB	166	520	privately owned	dressage	novel	NSAID	soft	Lunge left	10	October	23	2013	1.19550954949701	1.5027827904310203	6.49768891957814	-8.58057245259016	6.71515855668353	4.50921712025776	1.5343880927633002	-3.4166381160396706	1.31327389589543
Horse 22	6	mare	other WB	166	520	privately owned	dressage	novel	placebo	hard	Lunge left	10	October	4	2013	1.29	9.16	7.53	9.88	9.36	-0.8	2.66	3.44	2.48
Horse 22	6	mare	other WB	166	520	privately owned	dressage	novel	NSAID	soft	Straight line	NA	October	23	2013	1.28161888701518	-2.13719602964347	5.864870265646069	4.66464653975734	6.33073393574854	-4.2022114864056	2.39879159305113	-3.63709040308429	1.9466487931784
Horse 22	6	mare	other WB	166	520	privately owned	dressage	novel	preNSAID	hard	Lunge left	10	October	20	2013	1.29892723838444	5.48364576222057	6.829991150284441	10.2272317368824	6.273483726708869	-3.4474030676171896	2.41834758791247	3.46769989604685	2.03818649294821
Horse 22	6	mare	other WB	166	520	privately owned	dressage	novel	placebo	soft	Lunge left	10	October	4	2013	1.26	1.98	5.79	7.5	7.07	-1.79	1.89	-0.39	2.48
Horse 22	6	mare	other WB	166	520	privately owned	dressage	novel	NSAID	hard	Straight line	NA	October	23	2013	1.28440390151676	-1.94667245957513	8.49375632790992	3.4396156270945797	5.36343513632181	-5.24781622205131	2.07044683286142	-2.4812780593182	2.7088368183441
Horse 22	6	mare	other WB	166	520	privately owned	dressage	novel	placebo	hard	Lunge right	10	October	4	2013	1.29	-2.76	8.2	0.86	5.25	-2.3	2.19	-5.27	2.07
Horse 22	6	mare	other WB	166	520	privately owned	dressage	novel	placebo	soft	Lunge right	10	October	4	2013	1.29	0.41	5.57	0.78	4.13	-0.51	2.26	-7.19	1.45
Horse 22	6	mare	other WB	166	520	privately owned	dressage	novel	preplacebo	hard	Straight line	NA	October	1	2013	1.3	8.7	7.43	5.52	6.08	-3.77	1.8	-0.92	1.68
Horse 22	6	mare	other WB	166	520	privately owned	dressage	novel	preplacebo	soft	Lunge right	10	October	1	2013	NA	NA	NA	NA	NA	NA	NA	NA	NA
Horse 22	6	mare	other WB	166	520	privately owned	dressage	novel	preNSAID	soft	Lunge left	10	October	20	2013	1.27370588777071	-1.6546764501998297	5.64304184586218	5.28303382231102	5.36380664445181	-6.23945182230108	2.81823492890237	2.13917281619781	1.8143763315973402
Horse 22	6	mare	other WB	166	520	privately owned	dressage	novel	preNSAID	hard	Lunge right	10	October	20	2013	1.27124499101838	4.96086889909806	6.05620248996286	7.25051989449584	5.48775702771438	0.274640983072441	2.38183225194236	-4.33029255187531	2.36474244660254
Horse 22	6	mare	other WB	166	520	privately owned	dressage	novel	placebo	hard	Straight line	NA	October	4	2013	1.41	-2.85	5.63	5.47	5.29	-5.77	2.47	-6.23	2.18
Horse 22	6	mare	other WB	166	520	privately owned	dressage	novel	preNSAID	soft	Straight line	NA	October	20	2013	1.3232118658948	-0.472521227530679	6.517664280005789	3.7134936466565205	4.3050637835401	-2.36620803926688	2.39191042725632	-2.75441161659887	1.7190557501468597
Horse 22	6	mare	other WB	166	520	privately owned	dressage	novel	preplacebo	soft	Lunge left	10	October	1	2013	1.25	6.11	7.02	2.07	6.02	-6.67	1.63	0.11	1.45
Horse 22	6	mare	other WB	166	520	privately owned	dressage	novel	preNSAID	hard	Straight line	NA	October	20	2013	1.36986301369863	0.0401725812134358	5.20410270909537	0.653949213418459	4.19289730501394	-3.77649421669279	1.5818226669932602	-3.0221213538543004	2.33034908622949
Horse 22	6	mare	other WB	166	520	privately owned	dressage	novel	preNSAID	soft	Lunge right	10	October	20	2013	1.26063662149385	6.6868865602117	7.263227130432839	2.71799542440286	6.898950147600861	2.69542230166551	2.55215508465482	-2.68857128376947	2.59875442040659
Horse 22	6	mare	other WB	166	520	privately owned	dressage	novel	preplacebo	soft	Straight line	NA	October	1	2013	1.28	4.78	3.57	2.21	3.9	-2.83	1.3	0.7	1.69
Horse 22	6	mare	other WB	166	520	privately owned	dressage	novel	preplacebo	hard	Lunge right	10	October	1	2013	1.2	0.26	11.74	0.21	9.71	-0.6	2.14	1.89	2.54
Horse 22	6	mare	other WB	166	520	privately owned	dressage	novel	preplacebo	hard	Lunge left	10	October	1	2013	1.29	13.03	9.36	4.98	7.28	-3.54	2.84	0.96	1.78
Horse 23	11	gelding	SWB	168	675	NECS	showjumping	novel	preplacebo	soft	Lunge right	10	October	1	2014	1.39029688631427	-8.0216254525961	4.65835511546227	-14.4602000288172	5.15405535700472	5.68696095767527	2.58139168478191	-9.15552846738756	1.87629302827601
Horse 23	11	gelding	SWB	168	675	NECS	showjumping	novel	preplacebo	hard	Lunge right	10	October	1	2014	1.41234264660731	-7.91091535909052	7.18369193517868	-3.69295628811661	7.37571997365216	6.43389463639168	2.31982504050824	-9.16212593671844	3.6367363318791
Horse 23	11	gelding	SWB	168	675	NECS	showjumping	novel	preplacebo	hard	Straight line	NA	October	1	2014	1.41285500791654	3.43954903701879	4.92561188529568	-7.5577803235743	7.328666527002259	-1.13730169655925	3.27005699701944	-4.35278303078379	2.70457265133961
Horse 23	11	gelding	SWB	168	675	NECS	showjumping	novel	placebo	soft	Lunge left	10	October	4	2014	1.34269148611535	-1.09387472253188	6.1416965817258	-7.02196861817812	7.5363653773364	-5.72940349663995	1.97386312945383	-1.5647613616492702	2.5038676988099
Horse 23	11	gelding	SWB	168	675	NECS	showjumping	novel	preNSAID	hard	Straight line	NA	October	21	2014	1.4122761776609	-0.263502689547649	4.02667252078366	-8.06149962718538	7.4647350918275	-0.25446210963748	2.9386176004661704	-4.37281809407237	2.87418549331734
Horse 23	11	gelding	SWB	168	675	NECS	showjumping	novel	preNSAID	soft	Lunge right	10	October	21	2014	1.36276107243371	-6.31407419396723	4.6192283721076	-9.23758696912692	5.21035918396119	10.7737638637436	2.12959829971476	-7.373571420191	2.37757759481819
Horse 23	11	gelding	SWB	168	675	NECS	showjumping	novel	placebo	hard	Lunge left	10	October	4	2014	1.39958012596221	2.35118628121264	7.118889520012929	-5.91825547594913	8.3289668855587191	-9.65994843858686	2.67320332833874	-3.76147801253624	4.13453916962964
Horse 23	11	gelding	SWB	168	675	NECS	showjumping	novel	preNSAID	soft	Straight line	NA	October	21	2014	1.43708377146863	-5.7728451206530504	4.94972309430882	-7.4330974850839	8.21103861518725	-0.139421704605425	3.02163174124336	-7.812713466956359	4.98643541747186
Horse 23	11	gelding	SWB	168	675	NECS	showjumping	novel	preplacebo	soft	Lunge left	10	October	1	2014	1.36508858553587	1.78219294744174	4.9257516509775	-4.84083483153629	4.79512511729306	-9.96338471519886	2.49106461147095	-3.0866047039089404	2.84605767462058
Horse 23	11	gelding	SWB	168	675	NECS	showjumping	novel	placebo	soft	Lunge right	10	October	4	2014	1.3215859030837	-2.56298517059672	4.29789445906529	-10.9909154831807	4.42144441572519	4.64507660642425	1.84846397071605	-6.3985998409791005	2.82069676192348
Horse 23	11	gelding	SWB	168	675	NECS	showjumping	novel	placebo	soft	Straight line	NA	October	4	2014	1.42154068331243	-3.0008213547543896	5.57383463809609	-6.6405944446027	6.43821603542466	-2.32865377139748	2.14907526484755	-6.50620589132352	3.51574845061141
Horse 23	11	gelding	SWB	168	675	NECS	showjumping	novel	placebo	hard	Lunge right	10	October	4	2014	1.44425187752744	-8.17310056768761	7.06486311262868	-12.130516513053598	9.28974489623252	6.09316491158653	3.77808475768411	-11.046831722182198	3.05665970789297
Horse 23	11	gelding	SWB	168	675	NECS	showjumping	novel	placebo	hard	Straight line	NA	October	4	2014	1.42222104000559	0.187445098003647	4.5443829403234	-9.31624477949693	6.14869888579881	-1.16265072274775	2.9438892203909797	-5.71686195567683	2.85615932138472
Horse 23	11	gelding	SWB	168	675	NECS	showjumping	novel	preNSAID	hard	Lunge right	10	October	21	2014	1.39796383528339	-8.0386720064523	5.2526161032295	-7.18529212658469	7.311941727494741	6.8134037014626	2.19297681337759	-5.50823057198853	2.82931517244667
Horse 23	11	gelding	SWB	168	675	NECS	showjumping	novel	preplacebo	hard	Lunge left	10	October	1	2014	1.40026813645166	5.52596564404675	6.64275205271733	-5.50934757801278	8.63718202763105	-9.66469561221192	2.23031082393112	-1.4947016953930503	2.60600626501176
Horse 23	11	gelding	SWB	168	675	NECS	showjumping	novel	preNSAID	soft	Lunge left	10	October	21	2014	1.34631910627327	0.21020837171887502	3.2912169884468	-5.5839419806389	4.34638582527281	-6.566335556670389	2.73135725474922	0.55481149477819	2.05780611892378
Horse 23	11	gelding	SWB	168	675	NECS	showjumping	novel	NSAID	hard	Lunge left	10	October	24	2014	1.42282913425186	0.27565750160755	7.253499716157781	-7.398078547620011	6.9862857424430604	-5.3846791068075	2.47469340921383	-0.316541507696289	2.62111957069892
Horse 23	11	gelding	SWB	168	675	NECS	showjumping	novel	preplacebo	soft	Straight line	NA	October	1	2014	1.44442364190657	-0.969661788276803	9.21462109589133	-10.348272252256002	7.75947209289216	-2.77833848012788	3.35165444398825	-4.55312623038281	3.6462765803419397
Horse 23	11	gelding	SWB	168	675	NECS	showjumping	novel	NSAID	hard	Straight line	NA	October	24	2014	1.45630899188343	-3.5659147876262898	6.26891020968458	-6.645417187418811	6.12519870569502	0.169493756253861	3.3419261263101903	-2.31991002234011	2.84557264194151
Horse 23	11	gelding	SWB	168	675	NECS	showjumping	novel	NSAID	soft	Straight line	NA	October	24	2014	1.43130384831796	-8.50518344744399	4.91879151604194	-0.17528561265563003	7.20615908345905	-0.487544852730141	3.2977288241279004	-5.48268015124485	2.92625780339395
Horse 23	11	gelding	SWB	168	675	NECS	showjumping	novel	NSAID	hard	Lunge right	10	October	24	2014	1.3829630719435	-7.3491290752919	8.25608991897292	-12.2672867479408	7.772068452558331	8.45681829906938	2.53827783837936	-5.07207892562001	3.07853959874002
Horse 23	11	gelding	SWB	168	675	NECS	showjumping	novel	NSAID	soft	Lunge left	10	October	24	2014	1.29909365558912	-5.12480563798101	5.65262546592964	-5.00977132360173	6.01680970533292	-5.23185347120514	2.13317607413223	0.618195093894416	2.3795916260423
Horse 23	11	gelding	SWB	168	675	NECS	showjumping	novel	preNSAID	hard	Lunge left	10	October	21	2014	1.44128503741483	2.38574200662803	8.2517119144924	-5.24262900019286	11.3954934003779	-6.95851727450565	2.97479722731377	-3.0707145646613694	3.84413234230353
Horse 23	11	gelding	SWB	168	675	NECS	showjumping	novel	NSAID	soft	Lunge right	10	October	24	2014	1.31795716639209	-1.53009892285418	3.03640715529371	-5.21564351509753	6.308349680686489	7.87074261772042	2.85164427912921	-7.81156284163292	2.54396440079575
Horse 24	7	mare	SWB	170	638	NECS	showjumping	novel	preplacebo	soft	Lunge left	10	October	1	2014	1.19551681195517	3.78214749978306	4.50316774224437	22.7380083691206	4.61728128069691	-6.33347984851291	2.54878584429644	0.662682424238026	1.84736573089672
Horse 24	7	mare	SWB	170	638	NECS	showjumping	novel	preNSAID	soft	Lunge left	10	October	23	2014	1.17265854034871	2.48214207682679	3.56246642231746	14.551877696358702	5.29894973026857	-5.48206160764538	1.7825099474124302	3.1334850543782795	2.36434471541156
Horse 24	7	mare	SWB	170	638	NECS	showjumping	novel	preplacebo	soft	Straight line	NA	October	1	2014	1.32192846034215	5.68867441722854	4.69985104242874	7.69141093249515	8.01521986190127	-4.23481570198592	4.10873166478359	3.98525110536134	4.43610218553686
Horse 24	7	mare	SWB	170	638	NECS	showjumping	novel	preNSAID	soft	Straight line	NA	October	23	2014	NA	NA	NA	NA	NA	NA	NA	NA	NA
Horse 24	7	mare	SWB	170	638	NECS	showjumping	novel	NSAID	hard	Straight line	NA	October	26	2014	1.27951609933931	4.22078499772906	4.95980275988549	7.46698258225966	4.31742466983302	-1.65493538831529	2.14294532123874	-0.567874617353559	1.87195344976992
Horse 24	7	mare	SWB	170	638	NECS	showjumping	novel	preNSAID	soft	Lunge right	10	October	23	2014	1.21830287576144	0.191325661186171	3.01177056764933	5.94700957515951	5.31940299431786	-1.59948457414844	1.95833390584864	0.911593202110685	2.74044006490394
Horse 24	7	mare	SWB	170	638	NECS	showjumping	novel	preplacebo	hard	Lunge right	10	October	1	2014	1.21552127162225	4.81151445172289	7.11883740106359	5.29921872279812	7.25985279009296	-1.15854248634884	2.60796665004433	-1.31783676403686	2.30491975254506
Horse 24	7	mare	SWB	170	638	NECS	showjumping	novel	NSAID	hard	Lunge left	10	October	26	2014	1.19305856832972	4.65397445475033	4.30249834673074	13.127363884088798	8.49342597068401	-2.86850853234676	2.51508519406087	1.37593781636825	3.00850724369053
Horse 24	7	mare	SWB	170	638	NECS	showjumping	novel	placebo	soft	Lunge left	10	October	4	2014	1.17792932424055	2.39908956228848	4.6891723290989	13.9217073665535	5.84502173034777	-3.57078201539705	1.89268131642751	0.919418668103663	2.11567355457868
Horse 24	7	mare	SWB	170	638	NECS	showjumping	novel	NSAID	soft	Straight line	NA	October	26	2014	1.31221719457014	4.11808760985244	3.98701355302429	9.90844995978855	5.54972214463019	-2.5111305708228	2.93729973320186	0.158359589824602	3.16395264364644
Horse 24	7	mare	SWB	170	638	NECS	showjumping	novel	preplacebo	soft	Lunge right	10	October	1	2014	1.19047619047619	-3.3823678765382	5.38731953153191	12.7795167745133	4.46765824814433	-2.60379477933223	1.84095482615058	0.6630948568192231	2.6418569139842
Horse 24	7	mare	SWB	170	638	NECS	showjumping	novel	preplacebo	hard	Straight line	NA	October	1	2014	1.2629328871304	3.7792598780432405	6.00657288273551	8.8898538953077	6.23371599776133	-3.4097077074004094	2.53485518113666	-1.24961257183855	2.31933655713345
Horse 24	7	mare	SWB	170	638	NECS	showjumping	novel	preNSAID	hard	Lunge left	10	October	23	2014	1.1875172604253	1.30772183568123	4.71651988850768	7.555138446945209	4.41810671390841	-3.38392245031644	1.60043842409158	1.5486616420662602	2.12830490426934
Horse 24	7	mare	SWB	170	638	NECS	showjumping	novel	placebo	soft	Lunge right	10	October	4	2014	1.17042534970026	-3.5354763838341694	4.99599509697734	11.4804990351269	4.53541824108701	3.14405648996775	1.7559722449845303	0.30690575252091895	2.2702695527818
Horse 24	7	mare	SWB	170	638	NECS	showjumping	novel	preplacebo	hard	Lunge left	10	October	1	2014	1.22432322133043	7.83148634218805	5.53076450346019	19.4902338907707	5.69718011851198	-6.5848555372755	2.62612062928196	-2.16070640390585	3.06876631384015
Horse 24	7	mare	SWB	170	638	NECS	showjumping	novel	preNSAID	hard	Straight line	NA	October	23	2014	1.26332663076339	-2.80593896456507	9.64986498982355	1.62718656121364	6.77816579862682	-2.90258064103876	2.72310820137112	-0.0633696235538106	3.24984391762142
Horse 24	7	mare	SWB	170	638	NECS	showjumping	novel	NSAID	hard	Lunge right	10	October	26	2014	1.17482517482517	9.7940826231827	3.9703736779441403	7.41072395149975	5.00756624646985	1.9920793450819803	1.81561371471981	0.328148555889678	1.99871074118975
Horse 24	7	mare	SWB	170	638	NECS	showjumping	novel	placebo	hard	Lunge right	10	October	4	2014	1.20481927710843	2.17418177425271	8.3377706159166909	5.69960707115842	8.1986073004384	2.06903750853778	1.89906362952705	-0.187872853159549	2.74941299584982
Horse 24	7	mare	SWB	170	638	NECS	showjumping	novel	placebo	hard	Lunge left	10	October	4	2014	1.20572720422005	8.84703450725876	10.2325228449882	9.3268062953488	9.63687959381258	-2.97352856749731	3.80531044508087	-2.36876503272077	4.88829856179339
Horse 24	7	mare	SWB	170	638	NECS	showjumping	novel	NSAID	soft	Lunge left	10	October	26	2014	1.15737473535639	-2.46320973997995	3.5941911386968997	12.6743760805807	5.22655705439532	-4.1629170556071	2.42816223713331	3.42204447610385	2.29107782471482
Horse 24	7	mare	SWB	170	638	NECS	showjumping	novel	NSAID	soft	Lunge right	10	October	26	2014	1.15757488062509	2.67670706246645	3.8823315015288498	7.44502059581006	5.19282632821429	0.744659213818278	2.3749517895356	-1.58774489156448	5.17601258992097
Horse 24	7	mare	SWB	170	638	NECS	showjumping	novel	placebo	soft	Straight line	NA	October	4	2014	1.28818549871181	6.69025720328319	7.12261180951259	10.5468370721395	5.68314630926441	-3.34302634959165	2.74416159190741	-2.18123884281308	2.47031902797928
Horse 24	7	mare	SWB	170	638	NECS	showjumping	novel	preNSAID	hard	Lunge right	10	October	23	2014	1.19267357660088	3.47760496189402	6.68913734810437	5.09346013669523	6.437310625197641	1.2093225891502	2.21382842119385	1.5434156297068	1.824212760602
Horse 24	7	mare	SWB	170	638	NECS	showjumping	novel	placebo	hard	Straight line	NA	October	4	2014	1.30800373715353	0.505807871707042	13.4200427141615	5.32757243309771	7.4871820160744	-0.627779732894771	3.28583766914137	3.31410015556479	4.09967566016696
Horse 25	10	gelding	hannoveranian	172	600	privately owned	showjumping	intermediate	preNSAID	soft	Lunge left	10	October	25	2015	1.25505508297309	9.51606938839122	7.522137435228999	24.9168641661872	7.99492956604642	-15.368153876029202	2.92371431311061	10.0099245966952	3.99560923023093
Horse 25	10	gelding	hannoveranian	172	600	privately owned	showjumping	intermediate	preNSAID	soft	Lunge right	10	October	25	2015	1.25076394914551	3.90366945598021	6.922633617097429	15.2024786295676	9.35147775846322	-10.438673460296	2.5761478998213	6.01454917914417	3.4637640274076498
Horse 25	10	gelding	hannoveranian	172	600	privately owned	showjumping	intermediate	placebo	hard	Lunge right	10	October	8	2015	1.28741551335694	-0.0941209286672065	4.9662544568945	-1.9874293147817101	8.60684654174917	-5.58775609810742	4.80249056783392	0.434596682146987	3.02516746396723
Horse 25	10	gelding	hannoveranian	172	600	privately owned	showjumping	intermediate	NSAID	soft	Lunge right	10	October	28	2015	1.21045392022008	0.661586733523183	4.60745332408043	11.5837699465192	7.6884812403969	-1.75613170480858	2.30858237002295	1.92108487004947	2.86194511288636
Horse 25	10	gelding	hannoveranian	172	600	privately owned	showjumping	intermediate	NSAID	hard	Straight line	NA	October	28	2015	1.3276858776674	6.100637007767079	6.620054539797729	4.25072022726638	9.01107456514569	-4.6778262318492	2.0672984452859	5.63196382748538	3.11969358367596
Horse 25	10	gelding	hannoveranian	172	600	privately owned	showjumping	intermediate	NSAID	soft	Lunge left	10	October	28	2015	1.22324159021407	3.71560359338812	5.50973311918067	19.129921808379	7.920403195415321	-3.73400813988911	1.98642269903	4.10714895922515	2.61016124750034
Horse 25	10	gelding	hannoveranian	172	600	privately owned	showjumping	intermediate	placebo	hard	Lunge left	10	October	8	2015	1.30293159609121	9.29497344039646	4.54682810682551	14.434112165970198	8.2760546356554	-2.90601114087113	3.31710526373184	3.31866230861513	3.79407805335138
Horse 25	10	gelding	hannoveranian	172	600	privately owned	showjumping	intermediate	preNSAID	hard	Lunge right	10	October	25	2015	1.26839167935058	-4.3731885975084	7.552904485911439	1.10074312471467	9.95198889156416	-13.4411054689261	3.32821284060524	2.08097111167927	3.32870433429864
Horse 25	10	gelding	hannoveranian	172	600	privately owned	showjumping	intermediate	preNSAID	soft	Straight line	NA	October	25	2015	1.34735476019434	9.44085670902555	8.85992842239932	13.2100792842495	8.06127499689281	-8.96994691202413	2.16029450742997	11.6329754053884	4.47419619137021
Horse 25	10	gelding	hannoveranian	172	600	privately owned	showjumping	intermediate	NSAID	hard	Lunge right	10	October	28	2015	1.19386786053453	0.986702032551899	6.55554971442924	8.54206825267616	7.01008701131025	-2.60748144072146	3.86334616475742	0.132746280537791	3.1919206235275905
Horse 25	10	gelding	hannoveranian	172	600	privately owned	showjumping	intermediate	preNSAID	hard	Lunge left	10	October	25	2015	1.34920634920635	16.8702865919776	8.41199516678758	14.6930417997085	7.15974130160426	-19.1880285892105	3.94201726198306	5.58979649371634	3.20913284752604
Horse 25	10	gelding	hannoveranian	172	600	privately owned	showjumping	intermediate	placebo	soft	Straight line	NA	October	8	2015	1.36558668097775	10.8840885303234	8.89473736459837	13.263866235197	8.8616602582061	-0.562444639699783	2.74015464456423	6.6402474707127	2.93213740380219
Horse 25	10	gelding	hannoveranian	172	600	privately owned	showjumping	intermediate	placebo	soft	Lunge left	10	October	8	2015	1.21546961325967	7.77987133742501	5.720035177948	17.7009280636804	5.4229105649699	-0.508096106622254	2.13959647687539	5.10748798554883	2.64911756298426
Horse 25	10	gelding	hannoveranian	172	600	privately owned	showjumping	intermediate	preNSAID	hard	Straight line	NA	October	25	2015	1.37195130881302	7.6636459154056995	7.17138239715571	8.98339907949388	8.51547697544636	-15.324705485695699	2.62916867983895	10.706119787583402	2.5835690488364
Horse 25	10	gelding	hannoveranian	172	600	privately owned	showjumping	intermediate	preplacebo	hard	Lunge right	10	October	5	2015	1.26856952094809	-3.64799594495009	5.96656498550918	-2.68021026904189	10.0478075757428	-9.53333696604186	4.75449120371756	-0.9570077286329222	2.60586026910363
Horse 25	10	gelding	hannoveranian	172	600	privately owned	showjumping	intermediate	preplacebo	hard	Straight line	NA	October	5	2015	1.2987012987013	5.99457340595576	5.18165493920791	7.69244888324668	5.32446531964111	-9.56636492153323	2.68840617879999	0.0269057878004256	3.5834423222038994
Horse 25	10	gelding	hannoveranian	172	600	privately owned	showjumping	intermediate	preplacebo	hard	Lunge left	10	October	5	2015	1.23598735268755	3.6105716771734504	4.78234864613749	13.0314691777033	8.0949632141561	-8.83436140328015	3.04454363002906	3.15235616470768	3.46252864975109
Horse 25	10	gelding	hannoveranian	172	600	privately owned	showjumping	intermediate	NSAID	hard	Lunge left	10	October	28	2015	1.20676968359088	0.489757580388527	7.01305655035051	13.429019358927002	7.011482881211189	-3.39356761988848	2.69195136558513	3.73221830578569	1.99217228630613
Horse 25	10	gelding	hannoveranian	172	600	privately owned	showjumping	intermediate	placebo	hard	Straight line	NA	October	8	2015	1.36251645299824	11.8737864103617	6.53486317878616	4.15172939963629	7.55527464867553	-3.2772315728451304	2.2191418502503	6.23274443985839	3.02634264500264
Horse 25	10	gelding	hannoveranian	172	600	privately owned	showjumping	intermediate	preplacebo	soft	Straight line	NA	October	5	2015	1.36530164852629	5.47975485892148	7.79020208401726	13.327629520898602	7.49367130345176	-9.14016584048596	3.0878947732155804	6.06765967629464	3.0513834403573
Horse 25	10	gelding	hannoveranian	172	600	privately owned	showjumping	intermediate	preplacebo	soft	Lunge left	10	October	5	2015	1.22866894197952	7.393697223421249	6.02829185592076	17.7255045017164	9.41563464715799	-8.66436689292867	3.13260392725794	3.7477426110198504	3.51411318749589
Horse 25	10	gelding	hannoveranian	172	600	privately owned	showjumping	intermediate	preplacebo	soft	Lunge right	10	October	5	2015	1.20724346076459	3.83802981620202	5.85931139080982	12.9254392449828	7.62824101661894	-8.45911528648602	3.1414294622742296	-3.2108586849584	3.25004016405633
Horse 25	10	gelding	hannoveranian	172	600	privately owned	showjumping	intermediate	NSAID	soft	Straight line	NA	October	28	2015	1.37445524639625	4.25404934805543	6.54968681791603	13.793805670179802	9.57300560371432	-3.36467230828561	2.75360089913377	5.51796444194245	2.47625822196124
Horse 25	10	gelding	hannoveranian	172	600	privately owned	showjumping	intermediate	placebo	soft	Lunge right	10	October	8	2015	1.20513492271417	8.28016962756996	4.10470953771061	9.2493561557492	4.43742310102855	0.812692887808774	2.34807490193831	2.9214357985057995	2.81542093302449
Horse 26	15	gelding	SWB	168	560	NECS	dressage	intermediate	placebo	soft	Lunge left	10	October	26	2014	1.21813031161473	9.86528616502344	4.98574520711432	6.72115357180355	4.27462781976404	-8.86196051580789	2.49643396482714	4.2692729519259	3.73376679449773
Horse 26	15	gelding	SWB	168	560	NECS	dressage	intermediate	preNSAID	hard	Lunge left	10	October	1	2014	1.29230769230769	7.93365879295156	6.97050109280343	11.2564351826517	6.021879413919241	-12.5754725732388	2.69885742641076	7.98965347210555	2.62811521144401
Horse 26	15	gelding	SWB	168	560	NECS	dressage	intermediate	placebo	soft	Lunge right	10	October	26	2014	1.23185217773867	5.50308361230092	5.67241353018894	18.1292971314016	5.77181948179227	3.01704868945425	1.87197781279264	-2.7319343261614	2.65355603381007
Horse 26	15	gelding	SWB	168	560	NECS	dressage	intermediate	preNSAID	soft	Straight line	NA	October	1	2014	1.32498044792748	5.00348170491345	6.15534986063549	6.79258635316179	9.50098494647881	-4.79763277135041	2.80933895541868	1.28906465892135	5.16268737520166
Horse 26	15	gelding	SWB	168	560	NECS	dressage	intermediate	preplacebo	hard	Lunge left	10	October	23	2014	1.28036769533815	13.8979282977325	8.58986878970283	6.756610690465401	5.60746610655356	-13.3310563796894	3.41592927421611	8.64904321942901	2.65386708249576
Horse 26	15	gelding	SWB	168	560	NECS	dressage	intermediate	NSAID	soft	Lunge left	10	October	4	2014	1.23642943305187	9.60162380064622	4.61645074993077	8.85795964324615	5.87822381906144	-10.3722514849865	2.07703022025122	3.7753254711941806	2.18532783271826
Horse 26	15	gelding	SWB	168	560	NECS	dressage	intermediate	preNSAID	hard	Lunge right	10	October	1	2014	1.27637405574368	-2.93718925227344	7.61555376632044	7.4113946872998895	6.35214878639958	3.36474429061609	4.70462690164525	-2.19014847609255	3.39665519892891
Horse 26	15	gelding	SWB	168	560	NECS	dressage	intermediate	placebo	hard	Lunge right	10	October	26	2014	1.23598735268755	8.91052280569529	6.386033974117681	13.2732915572939	7.90913438969053	2.19419924577475	2.34240155961598	-4.81235500975479	3.5060571577180206
Horse 26	15	gelding	SWB	168	560	NECS	dressage	intermediate	placebo	hard	Straight line	NA	October	26	2014	1.28562962302209	12.418870652706103	6.87715776985029	13.1277432054766	8.92252582486656	-4.53248133263468	4.03326147212356	3.64654820368803	3.7881756669171502
Horse 26	15	gelding	SWB	168	560	NECS	dressage	intermediate	NSAID	hard	Lunge right	10	October	4	2014	1.32530120481928	1.30657937169194	5.57748138673757	12.64880608131	5.91278520549481	4.12822607276479	3.97102267957021	-3.2523845156246005	3.88214763202219
Horse 26	15	gelding	SWB	168	560	NECS	dressage	intermediate	placebo	hard	Lunge left	10	October	26	2014	1.24370743263251	14.863497040121299	7.0193292248015	12.4816522035615	7.865679060284239	-6.196392628442429	2.15057382214022	9.44345085635173	2.40506950880918
Horse 26	15	gelding	SWB	168	560	NECS	dressage	intermediate	preNSAID	soft	Lunge right	10	October	1	2014	1.27388535031847	0.894670997276888	3.91585711690208	6.526567317181459	5.68559015973204	4.62978526710251	3.22157730755424	-2.63334271328761	2.50136272410966
Horse 26	15	gelding	SWB	168	560	NECS	dressage	intermediate	preplacebo	hard	Straight line	NA	October	23	2014	1.34651194837617	15.4230100997409	7.10311732422381	11.394905662777	10.7414508899507	-7.33591653795028	4.78379657620618	4.8643269704779	3.5853232155711106
Horse 26	15	gelding	SWB	168	560	NECS	dressage	intermediate	preplacebo	soft	Lunge right	10	October	23	2014	1.23505452634345	9.11184505988993	4.61492160880936	15.923823190652202	5.09677371929452	2.16413123156126	2.44663374162381	-3.4231238217618203	3.16698043414465
Horse 26	15	gelding	SWB	168	560	NECS	dressage	intermediate	NSAID	hard	Lunge left	10	October	4	2014	1.25767330438688	12.271664777057302	5.48298229817457	15.1971566961432	8.04784019576149	-11.4431409352198	2.8879048830258194	4.10897684517382	2.23408413750947
Horse 26	15	gelding	SWB	168	560	NECS	dressage	intermediate	preNSAID	soft	Lunge left	10	October	1	2014	1.28351397604107	6.86105042538618	4.56916736347291	6.80942852927137	5.48514614875937	-16.3735585862575	3.1018754467784895	8.1828646055393	2.42395905932004
Horse 26	15	gelding	SWB	168	560	NECS	dressage	intermediate	placebo	soft	Straight line	NA	October	26	2014	1.27038663482054	9.02032711497043	4.44145279525216	5.69771554449213	5.46242498568911	-3.24211534046168	2.15042384355858	1.9578219738225502	2.28027400937552
Horse 26	15	gelding	SWB	168	560	NECS	dressage	intermediate	preNSAID	hard	Straight line	NA	October	1	2014	1.36518956740929	10.3942112898788	7.00807469868226	8.44976905499159	7.70967690746248	-6.39233942743604	5.65783567570578	4.62788732298113	3.84218407227497
Horse 26	15	gelding	SWB	168	560	NECS	dressage	intermediate	preplacebo	soft	Lunge left	10	October	23	2014	1.22621024396475	5.4061561861541	4.46269464717695	1.86757384979208	6.048413409968571	-11.6803089728697	2.98529353656101	4.64478717754985	2.89397350025607
Horse 26	15	gelding	SWB	168	560	NECS	dressage	intermediate	preplacebo	hard	Lunge right	10	October	23	2014	1.25856523563138	8.36414903966383	5.79354349021795	21.2482404864498	7.34607514883256	2.18575098357929	2.14635863949885	-3.68389053776384	2.34966798156512
Horse 26	15	gelding	SWB	168	560	NECS	dressage	intermediate	preplacebo	soft	Straight line	NA	October	23	2014	1.32615003781907	12.8306779676898	6.22404675598677	6.979265006276031	6.28479251624044	-5.8142812843152	2.54964297555917	3.73366549340275	3.67001202292499
Horse 26	15	gelding	SWB	168	560	NECS	dressage	intermediate	NSAID	soft	Lunge right	10	October	4	2014	1.28096072876482	1.80081400220392	3.21669838534363	11.9773440620009	5.80333216920047	3.21578373589381	2.73799203426783	-4.1673557898056	3.10798253117322
Horse 26	15	gelding	SWB	168	560	NECS	dressage	intermediate	NSAID	soft	Straight line	NA	October	4	2014	1.2600028389669284	7.984624792856878	7.7114095467006605	6.2979566358962735	10.203176641585522	-4.842890703248548	3.06289145701728	0.0284378239952735	4.50471625012061
Horse 26	15	gelding	SWB	168	560	NECS	dressage	intermediate	NSAID	hard	Straight line	NA	October	4	2014	1.30548302872063	9.92986483551579	7.30835642743294	14.1614379435824	9.14084439829992	-6.20928257546043	3.37400783635485	1.40298962648089	3.80501984226941
Horse 27	14	gelding	other WB	175	650	privately owned	allround	advanced	preplacebo	soft	Lunge left	10	October	29	2015	1.19728615139018	7.23894936120629	7.29049424613344	2.20526768652376	8.17387664106817	-9.45471259451334	2.32060246932933	-0.397170812546822	2.14507502327997
Horse 27	14	gelding	other WB	175	650	privately owned	allround	advanced	preplacebo	soft	Lunge right	10	October	29	2015	1.2036389083275	-1.82804944496034	4.92159603800273	1.07120454635476	6.99868511306256	0.6145940882917931	1.94081173118501	-0.542840687659905	2.27007299757424
Horse 27	14	gelding	other WB	175	650	privately owned	allround	advanced	preNSAID	soft	Lunge right	10	October	10	2015	1.21760849203871	0.723235068032137	2.43616241354622	-1.82651505569956	2.24683859507391	-0.164118567423011	2.8381651489261	-2.30617917851136	2.09672552870193
Horse 27	14	gelding	other WB	175	650	privately owned	allround	advanced	preplacebo	hard	Straight line	NA	October	29	2015	1.29229704173008	2.73117695476591	5.13532433898892	-4.23000955685239	7.80348121640094	-6.177208200039401	3.18969255081454	-0.389968262014891	2.04076587736448
Horse 27	14	gelding	other WB	175	650	privately owned	allround	advanced	preNSAID	hard	Lunge left	10	October	10	2015	1.24265620193352	-5.54956666617684	4.54236371042967	6.57883813859761	5.34142849924095	-7.22744021337596	2.76239424536719	-2.93087892372598	1.9257168984213502
Horse 27	14	gelding	other WB	175	650	privately owned	allround	advanced	NSAID	soft	Lunge right	10	October	13	2015	1.17203850983675	-2.69171598229801	3.98408712400847	-1.02102462845446	6.732247580665411	1.9004371077563003	1.50797580827829	-2.37084574733796	1.82538689932827
Horse 27	14	gelding	other WB	175	650	privately owned	allround	advanced	preplacebo	hard	Lunge right	10	October	29	2015	1.26032159930465	-9.73177560652468	8.99182714151491	-12.858607892274202	10.2152272677922	0.0364164312637182	3.42527698009747	-0.353614945639827	2.86775952593263
Horse 27	14	gelding	other WB	175	650	privately owned	allround	advanced	NSAID	hard	Lunge right	10	October	13	2015	1.1984490659147	-8.43893971756414	7.572348526724939	-5.07766993021182	6.698926568824401	-0.611878235487537	3.54366952350425	-2.83827636024943	4.21352930016506
Horse 27	14	gelding	other WB	175	650	privately owned	allround	advanced	placebo	soft	Straight line	NA	November	1	2015	1.25053295735063	3.1603705501607595	5.07454712020688	-5.58067420599745	6.40870524747891	-2.98008669084218	2.50848657302022	-3.01764680900103	3.13075758563673
Horse 27	14	gelding	other WB	175	650	privately owned	allround	advanced	preplacebo	soft	Straight line	NA	October	29	2015	1.19851676555732	-0.938200023113331	5.95245659795387	-3.37189025294352	8.55671403607709	-2.85083996885231	3.72471369041371	-0.7602063479150701	3.7775318330837995
Horse 27	14	gelding	other WB	175	650	privately owned	allround	advanced	NSAID	hard	Lunge left	10	October	13	2015	1.30546020682733	8.08878775676534	5.90227456825044	3.9683606989840894	6.06877778319557	-7.450888936756389	2.87847690168203	-0.697644883834366	2.42843418572794
Horse 27	14	gelding	other WB	175	650	privately owned	allround	advanced	preNSAID	soft	Straight line	NA	October	10	2015	1.23402258238258	-2.07715767757506	5.04366386762003	-2.80427006212693	3.71387639597902	-2.63689522704146	3.3125456542981704	-1.78622987835444	3.18564618478311
Horse 27	14	gelding	other WB	175	650	privately owned	allround	advanced	preNSAID	hard	Lunge right	10	October	10	2015	1.21145374449339	-2.44741748149024	4.97591154658542	-3.6048654669873694	8.43734391090733	-1.2912025777158	3.11918034464762	-1.77138013284947	1.64581809082164
Horse 27	14	gelding	other WB	175	650	privately owned	allround	advanced	placebo	hard	Straight line	NA	November	1	2015	1.28847636649417	4.26211967928736	6.667672416815229	0.301877501441029	4.54951544006972	-1.6706764235643303	1.71086162507108	-1.17928241468255	2.24836545250595
Horse 27	14	gelding	other WB	175	650	privately owned	allround	advanced	placebo	soft	Lunge left	10	November	1	2015	1.19163087155328	7.06592377610277	5.46518834157047	2.34425020089636	6.37883927556015	-8.12689353490244	1.85892096688756	-0.42994908725356706	3.17571082493236
Horse 27	14	gelding	other WB	175	650	privately owned	allround	advanced	NSAID	soft	Straight line	NA	October	13	2015	1.27303182579564	0.903380380082351	6.15674119806819	-3.7838865183029298	6.53699126913702	-1.75790288118832	2.3595971633985	-2.43627518428881	3.3837439652533505
Horse 27	14	gelding	other WB	175	650	privately owned	allround	advanced	NSAID	hard	Straight line	NA	October	13	2015	1.27762430939227	-1.41750756816338	4.18067677864374	-4.07474998950531	4.28002390799645	-3.7343513177178	2.98422587563434	-3.07696657988662	2.25392208859133
Horse 27	14	gelding	other WB	175	650	privately owned	allround	advanced	preNSAID	hard	Straight line	NA	October	10	2015	1.23456790123457	-2.50513179283492	4.86010640728324	-1.18206423167204	4.28071833509997	-4.30942416731792	2.23613899175928	-2.08517746772637	2.06542738430217
Horse 27	14	gelding	other WB	175	650	privately owned	allround	advanced	preNSAID	soft	Lunge left	10	October	10	2015	1.18506269808461	-3.85425063249139	2.60808585490779	1.7547195809225902	2.78914826910317	-9.20849806507264	1.9058156535817	-1.5328269933076302	2.4437381175836
Horse 27	14	gelding	other WB	175	650	privately owned	allround	advanced	placebo	hard	Lunge right	10	November	1	2015	1.1864406779661	-5.40456181692607	6.48485823077126	1.0461745216358	6.82985096056461	0.556179364723562	3.6822492354264904	-3.2893797109225704	3.02142306888776
Horse 27	14	gelding	other WB	175	650	privately owned	allround	advanced	placebo	hard	Lunge left	10	November	1	2015	1.1685655857435	5.92564741202945	5.12487214580827	5.29028996350284	7.27094560204223	-6.6588154916794	2.9175878185546607	-1.6710774129265902	2.82868500748046
Horse 27	14	gelding	other WB	175	650	privately owned	allround	advanced	placebo	soft	Lunge right	10	November	1	2015	1.19128198186002	0.818070367106236	4.94466969753771	-2.73041774764596	5.63440140936258	-0.0634644971359579	2.03906329318119	-1.55407944331712	2.51571748744194
Horse 27	14	gelding	other WB	175	650	privately owned	allround	advanced	NSAID	soft	Lunge left	10	October	13	2015	1.22282608695652	5.51500301903751	4.19315166748363	4.10670030325526	2.96118901131597	-6.95059521488902	3.08299847790065	-2.83355032293358	1.92366795099423
Horse 27	14	gelding	other WB	175	650	privately owned	allround	advanced	preplacebo	hard	Lunge left	10	October	29	2015	1.23799898938858	6.06188134070784	9.12383900631007	1.23167890671178	8.73269156661225	-7.14448395139792	3.2694041828403697	2.15589551093327	2.38751417854237
Horse 28	22	gelding	SWB	173	700	privately owned	dressage	advanced	preNSAID	hard	Lunge right	10	September	15	2015	1.25356125356125	-0.972486934287014	3.6781919785085506	5.91790679913617	4.51455120454675	-0.766414650390567	2.40977310150903	-1.8911660552665	2.342584210492
Horse 28	22	gelding	SWB	173	700	privately owned	dressage	advanced	preplacebo	hard	Lunge left	10	October	4	2015	1.26020335099527	5.21857687920357	3.4081494164380395	7.50266352628599	5.14481009486415	-4.10969226459314	3.25137103266011	-0.875288549675827	2.51441891704088
Horse 28	22	gelding	SWB	173	700	privately owned	dressage	advanced	NSAID	hard	Lunge right	10	September	18	2015	1.21630960608155	-0.669941306914499	3.56291918001942	6.181904935640511	3.8101713118763105	-3.76676097307454	2.41245482042417	-0.30351114302816695	2.15459020892313
Horse 28	22	gelding	SWB	173	700	privately owned	dressage	advanced	preNSAID	soft	Straight line	NA	September	15	2015	1.43331941509201	2.07692182020082	4.30577256733065	0.523330170049668	5.07942680302633	-7.064591991969139	5.70406809690915	-2.8611562533415	4.85663628555754
Horse 28	22	gelding	SWB	173	700	privately owned	dressage	advanced	preNSAID	hard	Lunge left	10	September	15	2015	1.24740124740125	3.45309369977345	3.20730502196667	3.67707333374532	3.70772496767654	-5.1769613445871	3.5832776102277695	-0.954240415416567	3.64035638585562
Horse 28	22	gelding	SWB	173	700	privately owned	dressage	advanced	NSAID	soft	Straight line	NA	September	18	2015	1.38093791326658	6.31741289975041	3.6501773815877403	3.60459872729471	6.350440836962519	-7.22166065936603	4.03333852805533	1.69915037316495	4.09874861806127
Horse 28	22	gelding	SWB	173	700	privately owned	dressage	advanced	placebo	hard	Straight line	NA	October	7	2015	1.4809828918783698	-2.54282964283251	4.87679719631297	-3.12791271937515	6.342886129172509	-7.327058407096719	4.14611162004327	1.43077826406688	3.10695501900939
Horse 28	22	gelding	SWB	173	700	privately owned	dressage	advanced	preNSAID	hard	Straight line	NA	September	15	2015	1.47238849902555	1.20797726704169	4.12373059117196	-2.80215862010914	6.41887692681315	-4.55198432345785	3.8266035761996395	-1.9922909448568202	2.56264380115887
Horse 28	22	gelding	SWB	173	700	privately owned	dressage	advanced	preplacebo	hard	Lunge right	10	October	4	2015	1.25208681135225	3.95046698057736	3.2631739902608095	9.52717828958767	5.09337979606971	-0.399794329768784	2.73402896278845	0.171700846039152	2.7004953063628
Horse 28	22	gelding	SWB	173	700	privately owned	dressage	advanced	placebo	soft	Lunge left	10	October	7	2015	1.28455738620497	2.49100505576274	3.9345034303860404	11.2352316842664	7.04796266547343	-8.28593304102634	3.63337533101251	-1.5876867861563397	3.41413254990015
Horse 28	22	gelding	SWB	173	700	privately owned	dressage	advanced	placebo	hard	Lunge left	10	October	7	2015	1.27821593690509	0.229060461438885	3.88644626075706	0.726509909200987	4.81367386809538	-7.195225484337189	3.2157232559287294	-1.23367404078434	3.49770900660913
Horse 28	22	gelding	SWB	173	700	privately owned	dressage	advanced	NSAID	soft	Lunge right	10	September	18	2015	1.27532946011053	2.70902508189473	4.00083553891473	2.536011328458	4.75363013071608	-4.61814847843443	3.00071400453817	1.8059074564682602	2.9952607929787
Horse 28	22	gelding	SWB	173	700	privately owned	dressage	advanced	preNSAID	soft	Lunge right	10	September	15	2015	1.30718954248366	1.68670768749885	4.18437925629847	4.54962385845789	6.207125820454161	-0.387179328591179	3.44444256236579	-1.58809659923102	2.73930545109866
Horse 28	22	gelding	SWB	173	700	privately owned	dressage	advanced	preNSAID	soft	Lunge left	10	September	15	2015	1.25534188034188	3.38307551368089	5.23188907292553	5.17494564246258	8.02472360453878	-2.90568483655415	3.12986568666336	-1.08616806945611	5.12307943257369
Horse 28	22	gelding	SWB	173	700	privately owned	dressage	advanced	NSAID	soft	Lunge left	10	September	18	2015	1.26418618014653	4.53460726749979	3.43032609100065	8.05974001223891	5.4437212596772	-7.74466468112402	3.74125372972328	1.00084111537508	3.5598975756528
Horse 28	22	gelding	SWB	173	700	privately owned	dressage	advanced	preplacebo	soft	Straight line	NA	October	4	2015	1.44097212744271	7.240255024973779	3.0973467409456705	7.1954347136432	5.3025544800975	-4.86396425790484	5.45787424959164	-1.08323965909909	5.65137796204175
Horse 28	22	gelding	SWB	173	700	privately owned	dressage	advanced	NSAID	hard	Lunge left	10	September	18	2015	1.22069635178249	4.68834675724559	2.55172522998044	5.01137682066105	4.31540950456894	-9.14225569014586	2.95152434628664	0.374626796556552	3.2591745829473298
Horse 28	22	gelding	SWB	173	700	privately owned	dressage	advanced	preplacebo	hard	Straight line	NA	October	4	2015	1.498895038508	3.41572116684955	3.48166220851599	2.54447898543375	4.25570802968405	-7.45986602760711	4.26597607443453	-1.76582631405899	3.28110595371224
Horse 28	22	gelding	SWB	173	700	privately owned	dressage	advanced	preplacebo	soft	Lunge left	10	October	4	2015	1.25751776927283	3.1577507496523096	3.42865632740424	11.136987949453	4.57959648810856	-5.17004533647193	3.4908187775529496	-0.99565906913682	2.8934042284385195
Horse 28	22	gelding	SWB	173	700	privately owned	dressage	advanced	placebo	hard	Lunge right	10	October	7	2015	1.2586532410321	-0.317379781828069	4.11494606823126	3.8886441921775896	6.27375646662859	-2.47719737687414	2.51262359860415	-0.627424328426438	2.5060636655799
Horse 28	22	gelding	SWB	173	700	privately owned	dressage	advanced	NSAID	hard	Straight line	NA	September	18	2015	1.4748209449729497	4.4261156771924	4.6798774055628	3.38836668646536	7.813589364161789	-8.99633516736177	3.7850196020741	-0.145250563870184	3.2547268119299595
Horse 28	22	gelding	SWB	173	700	privately owned	dressage	advanced	placebo	soft	Lunge right	10	October	7	2015	1.30626153627715	0.50196223977065	3.75701221083649	1.62490441373876	7.25625513189964	-2.14384495441474	3.50690136809164	0.9636954209735281	2.95468340240464
Horse 28	22	gelding	SWB	173	700	privately owned	dressage	advanced	placebo	soft	Straight line	NA	October	7	2015	1.47125039801434	3.2501444067329297	3.9471532984757496	4.17350754835857	6.45157492534088	-7.46832140500681	3.16390378235314	-0.181604137361755	4.22699639118913
Horse 28	22	gelding	SWB	173	700	privately owned	dressage	advanced	preplacebo	soft	Lunge right	10	October	4	2015	1.30496453900709	9.00298397333632	4.64692149543099	5.5826253086589	7.21160192876697	-1.20993971932975	3.66671329591044	0.883568479687912	3.9433353185038795
Horse 29	20	mare	SWB	163	600	privately owned	dressage	intermediate	placebo	soft	Straight line	NA	September	19	2014	1.46389522688408	2.28026939679512	4.89068977416946	-2.3089515389505	8.11018548338444	-4.01174441542132	3.5440728451446097	-0.576705770158156	3.97508059647819
Horse 29	20	mare	SWB	163	600	privately owned	dressage	intermediate	placebo	soft	Lunge left	10	September	19	2014	1.25786163522013	10.3224765890356	6.154726937346381	4.09727192838553	6.026223016162861	-5.47930699541005	2.35072547021255	5.16317554598197	4.1713874823446
Horse 29	20	mare	SWB	163	600	privately owned	dressage	intermediate	placebo	hard	Lunge left	10	September	19	2014	1.31593011910417	5.86897325602755	3.27897716106993	10.655048336902102	8.26090853780515	-4.18707671761965	3.1709252853178795	4.03548308278937	2.25733322920476
Horse 29	20	mare	SWB	163	600	privately owned	dressage	intermediate	placebo	soft	Lunge right	10	September	19	2014	1.2792511700468	-5.58606750702967	3.88153295373504	0.248504420203259	5.882335300269581	-2.92128436553771	2.90979606677034	-6.507912729409531	4.239976396759
Horse 29	20	mare	SWB	163	600	privately owned	dressage	intermediate	NSAID	soft	Lunge left	10	October	10	2014	NA	NA	NA	NA	NA	NA	NA	NA	NA
Horse 29	20	mare	SWB	163	600	privately owned	dressage	intermediate	NSAID	soft	Lunge right	10	October	10	2014	1.27412015082706	-8.30534145535335	3.8898480901044894	0.453625912222731	3.7761252453144	-0.142882326295643	2.40256475535645	-2.5508482960867	3.335386162715
Horse 29	20	mare	SWB	163	600	privately owned	dressage	intermediate	preplacebo	hard	Lunge right	10	September	16	2014	1.23086634053969	6.39735179526527	3.2222714438510702	1.78078841168991	5.05209779856776	0.591554607119154	3.2060976209793797	-5.2793574098245	3.15823010473394
Horse 29	20	mare	SWB	163	600	privately owned	dressage	intermediate	preNSAID	soft	Straight line	NA	October	7	2014	1.37469423448384	-2.69314863455811	4.3950031013006	-1.00315972255652	5.5268554299259	-1.91375438726777	2.10671130680269	1.6057104321678302	3.6434616624559
Horse 29	20	mare	SWB	163	600	privately owned	dressage	intermediate	preplacebo	hard	Lunge left	10	September	16	2014	1.2265871042599	4.04028907060681	3.61534086471481	0.6278642740842861	6.270135828400661	-4.05593542780274	2.1050259224274	0.600559681688478	2.06679660001444
Horse 29	20	mare	SWB	163	600	privately owned	dressage	intermediate	NSAID	hard	Lunge right	10	October	10	2014	1.20522263140275	-2.46885637592602	4.41747849439349	4.01415411794296	4.34448074373264	-0.11586758630943901	4.11110310904336	-2.3781734148564	2.68828107806509
Horse 29	20	mare	SWB	163	600	privately owned	dressage	intermediate	placebo	hard	Straight line	NA	September	19	2014	1.46110873109664	3.4907186099456395	4.28647631652888	3.2994568823060706	5.19611405432527	-2.80003317377765	2.45276441253839	0.6510644395194289	4.62786365216468
Horse 29	20	mare	SWB	163	600	privately owned	dressage	intermediate	NSAID	soft	Straight line	NA	October	10	2014	1.41137676963403	0.508931732833034	3.3104346968247502	1.12315690372409	7.66232793212715	-4.30974563595131	2.50785769561418	-0.609852411079869	3.05039194362257
Horse 29	20	mare	SWB	163	600	privately owned	dressage	intermediate	preNSAID	soft	Lunge left	10	October	7	2014	1.2054244098443	6.563502012921261	3.4126115923647697	9.22855574004229	4.70872012624331	-5.28111850830619	2.0417125720278	4.0029654911743	2.61182439792293
Horse 29	20	mare	SWB	163	600	privately owned	dressage	intermediate	preplacebo	soft	Lunge right	10	September	16	2014	1.30285324937485	1.5925602159602297	4.24969567408385	-3.54726387146387	6.26162904474041	-0.807022038256632	2.92146797428231	-5.08254753462883	4.62089712650502
Horse 29	20	mare	SWB	163	600	privately owned	dressage	intermediate	preplacebo	soft	Lunge left	10	September	16	2014	1.26520681265207	13.4128567928588	5.03117656279806	5.47584187410307	3.56766154561335	-1.6443572663461097	2.03379940412061	5.97899575511542	2.55125756107515
Horse 29	20	mare	SWB	163	600	privately owned	dressage	intermediate	preNSAID	hard	Lunge right	10	October	7	2014	1.24511365281598	-1.21095075951327	3.4205612886081704	5.04096265432594	6.0135167611488605	3.46071486288825	3.49818687135559	-4.33948367502729	2.98626732597981
Horse 29	20	mare	SWB	163	600	privately owned	dressage	intermediate	NSAID	hard	Straight line	NA	October	10	2014	1.37752905725355	-1.2456420881875	5.14791436887948	4.84761135130603	5.84671415175665	-2.24645346414202	2.34766925916309	-0.195256481096721	2.91959465497053
Horse 29	20	mare	SWB	163	600	privately owned	dressage	intermediate	preNSAID	hard	Straight line	NA	October	7	2014	1.3764882628033	-1.30992464505709	4.43451595552711	3.05073428299216	6.30702291249724	-1.52203717641324	3.95721995534417	-2.95757101003204	4.08094666083385
Horse 29	20	mare	SWB	163	600	privately owned	dressage	intermediate	preNSAID	soft	Lunge right	10	October	7	2014	1.20212468549063	-5.98783747168501	4.18025545907264	3.4029806857251	5.03404144977982	3.7022399793614897	2.26740645976737	-2.40737735318778	2.41988061334829
Horse 29	20	mare	SWB	163	600	privately owned	dressage	intermediate	preplacebo	soft	Straight line	NA	September	16	2014	1.40972315302901	3.8208161606649704	2.57070532347636	-1.86386375216388	6.546254560903401	-1.6709788173702997	2.71597040689473	0.216320656056822	3.1963219482508594
Horse 29	20	mare	SWB	163	600	privately owned	dressage	intermediate	placebo	hard	Lunge right	10	September	19	2014	1.25988473394987	2.86125454037077	4.37244727221365	2.72586441368353	5.75535595433872	-2.00126553172713	2.03354323532405	-6.20745893362976	2.35284228001425
Horse 29	20	mare	SWB	163	600	privately owned	dressage	intermediate	preNSAID	hard	Lunge left	10	October	7	2014	1.23846834323266	3.86430623433226	4.75003194976702	7.88353212316027	8.12846202999045	-2.2641125697377	2.80491139888686	4.0409564770475	3.43599539160145
Horse 29	20	mare	SWB	163	600	privately owned	dressage	intermediate	NSAID	hard	Lunge left	10	October	10	2014	1.22092064015839	4.73298781291647	2.57417136298453	2.95665310616195	5.7675916277449	-5.27319863070555	2.31990467090773	1.41347630686994	2.84532508841091
Horse 29	20	mare	SWB	163	600	privately owned	dressage	intermediate	preplacebo	hard	Straight line	NA	September	16	2014	1.39886343294224	2.70139071874555	3.72420536846527	2.37554254766406	3.69155785964954	-3.47677181756069	2.17617061438309	-2.23758057423092	3.4489625357637403
Horse 30	8	gelding	SWB	173	656	NECS	dressage	novel	preNSAID	soft	Lunge left	10	October	5	2014	1.20769554837804	1.00155286110007	2.29871398770419	4.03568947876963	3.59329013463328	-6.01632215989873	2.20289813227704	0.953626961739614	1.12325888906566
Horse 30	8	gelding	SWB	173	656	NECS	dressage	novel	NSAID	hard	Straight line	NA	October	8	2014	1.23711340206186	2.18648360627469	2.94681675625821	-1.21502435016694	4.37719900632942	-4.62766506188607	1.7943985556791502	2.75260498040596	2.58527841128279
Horse 30	8	gelding	SWB	173	656	NECS	dressage	novel	NSAID	hard	Lunge right	10	October	8	2014	1.18649224216611	0.107422401813353	2.05832288515399	0.6688341858068021	3.45148353175458	-2.32157475423718	1.91386541878759	2.25864410150748	1.71961606534648
Horse 30	8	gelding	SWB	173	656	NECS	dressage	novel	preNSAID	soft	Lunge right	10	October	5	2014	1.19693806541406	3.47833156349795	4.05782137070308	-0.16060197897747003	5.37367971971604	-2.41973614029884	1.7734304868338	0.134270785298709	1.9559997562571803
Horse 30	8	gelding	SWB	173	656	NECS	dressage	novel	placebo	hard	Straight line	NA	October	24	2014	1.21786197564276	5.73788032002099	2.70300227084019	2.58797749630822	2.43159914054954	-2.2828817098031	1.87964378863364	2.3947362188044	2.21650801654507
Horse 30	8	gelding	SWB	173	656	NECS	dressage	novel	NSAID	soft	Lunge left	10	October	8	2014	1.18627312526479	0.0786003957626338	1.88348903007752	0.457699313815497	2.50860122356758	-7.1226359199018	1.8688669959887	2.43778761174236	1.54370532211233
Horse 30	8	gelding	SWB	173	656	NECS	dressage	novel	placebo	hard	Lunge right	10	October	24	2014	1.15740740740741	5.97827660710748	3.58589446413184	0.64053344579221	3.09932297474547	-0.813597470027702	2.28408323527659	1.82213156174449	2.02543386542122
Horse 30	8	gelding	SWB	173	656	NECS	dressage	novel	preplacebo	soft	Lunge left	10	October	21	2014	1.2124878751354	3.2577131932177505	4.88520678158317	1.40584389149269	4.00056174725562	-5.52972508368936	1.8628000048656297	-0.332783180075656	2.08418627563399
Horse 30	8	gelding	SWB	173	656	NECS	dressage	novel	NSAID	soft	Lunge right	10	October	8	2014	1.19965724078835	-0.298908638162998	3.34225086755078	1.4777781916788	3.57105537551537	-2.65707913046028	1.64649509294536	1.5288427835602498	1.8520236164617803
Horse 30	8	gelding	SWB	173	656	NECS	dressage	novel	placebo	hard	Lunge left	10	October	24	2014	1.15863009030499	3.5500616079292997	2.77110835873525	-0.306166849676911	2.6483593104588	-2.10915538300365	2.58981082272732	0.405108823983407	2.45359896538498
Horse 30	8	gelding	SWB	173	656	NECS	dressage	novel	preNSAID	soft	Straight line	NA	October	5	2014	1.24488486035541	3.4315155186723105	2.23936818785282	3.20352029596209	4.24455973541106	-4.63707459678559	1.59247710201632	0.961346356657468	2.7910816425402
Horse 30	8	gelding	SWB	173	656	NECS	dressage	novel	preplacebo	hard	Lunge right	10	October	21	2014	1.20460584588131	4.23536464819409	3.97350563019607	5.11211932939031	4.62829344467412	0.605808237497073	2.53366728077627	4.85909738179748	2.60430655123716
Horse 30	8	gelding	SWB	173	656	NECS	dressage	novel	preplacebo	soft	Straight line	NA	October	21	2014	1.27508181795096	2.61372539255248	2.9543249609427407	2.9337692667459003	4.06668667466618	-2.42143400709377	1.55978648677261	1.20971399470629	2.18426597368359
Horse 30	8	gelding	SWB	173	656	NECS	dressage	novel	placebo	soft	Lunge left	10	October	24	2014	1.15896632732968	3.31754637161146	3.87704207538534	4.8241704055602	3.83012361588945	-4.64012729004953	1.51776526645788	1.6936673454815698	1.53803781717688
Horse 30	8	gelding	SWB	173	656	NECS	dressage	novel	preplacebo	soft	Lunge right	10	October	21	2014	1.19696768187259	3.5967519349286805	3.8032563328130005	2.22885902982084	4.43139622087363	0.363153196373865	2.1901305834548	0.113836384370129	1.77470958864393
Horse 30	8	gelding	SWB	173	656	NECS	dressage	novel	NSAID	hard	Lunge left	10	October	8	2014	1.18703393699589	1.22830267962828	2.86438313978036	-2.59997520267136	3.99268451480548	-5.00889142843714	2.46032612523915	2.5701036168506	2.00903017748092
Horse 30	8	gelding	SWB	173	656	NECS	dressage	novel	preplacebo	hard	Straight line	NA	October	21	2014	1.26017344089677	4.76714562816486	2.45487009844543	2.59799750756872	3.9996388498969506	-2.16634613235019	1.80752108042656	1.9153650092031798	1.88079070126849
Horse 30	8	gelding	SWB	173	656	NECS	dressage	novel	NSAID	soft	Straight line	NA	October	8	2014	1.24688279301746	0.212095117039063	3.3897878044991003	-0.845110222020642	3.6646017209055106	-5.6332465166182	1.8891217989216202	2.45995884688829	2.30205333143418
Horse 30	8	gelding	SWB	173	656	NECS	dressage	novel	placebo	soft	Lunge right	10	October	24	2014	1.15702479338843	5.82214658210959	2.67744559057765	1.14510578074261	3.85480489135904	-0.709802228835079	1.7297735524604103	1.0302260284824	1.9365940854286503
Horse 30	8	gelding	SWB	173	656	NECS	dressage	novel	preplacebo	hard	Lunge left	10	October	21	2014	1.17871933736859	1.00374195493807	4.17279935205032	-3.10606954633235	5.42264473801766	-1.9786344338636903	2.2508141799137	-0.159205201915329	2.0875102076112
Horse 30	8	gelding	SWB	173	656	NECS	dressage	novel	preNSAID	hard	Straight line	NA	October	5	2014	1.20272787761059	4.17061469612222	4.03510626737061	-0.10465822052285	6.549154991285679	-4.50321870651589	2.40208905731916	2.31100523328449	2.82099065842939
Horse 30	8	gelding	SWB	173	656	NECS	dressage	novel	placebo	soft	Straight line	NA	October	24	2014	1.21580840024841	6.62573383255887	2.82267127241103	0.954578869061245	2.95127643256582	-3.15424649965765	2.17826262794236	2.56867313548055	1.89798985295702
Horse 30	8	gelding	SWB	173	656	NECS	dressage	novel	preNSAID	hard	Lunge right	10	October	5	2014	1.1742803952456	3.30327180895991	4.05328375613556	1.08919426283711	3.79435195828129	-1.8033619851090401	1.69566089191876	1.24914148448723	2.39843031187231
Horse 30	8	gelding	SWB	173	656	NECS	dressage	novel	preNSAID	hard	Lunge left	10	October	5	2014	1.1701038467164	-1.5110093076338202	3.5712433288742607	2.30520266339533	3.8713522349118596	-4.70530566613821	2.75155442182021	1.84224135432486	2.01408984446236
Horse 31	19	mare	SWB	158	550	privately owned	allround	intermediate	preplacebo	soft	Lunge left	10	September	29	2014	1.3211108115395	-6.25772060727957	4.02026497602955	6.206581890871499	5.835784880074199	-8.13517225480383	2.89435764743567	-1.5251311002185497	1.6663709659089299
Horse 31	19	mare	SWB	158	550	privately owned	allround	intermediate	preplacebo	soft	Lunge right	10	September	29	2014	1.34558157588304	1.22187766900031	3.7884710165936206	-6.97694125812986	3.86260471368623	4.38806933977809	3.63021249456427	-3.12400143915405	2.57816730076597
Horse 31	19	mare	SWB	158	550	privately owned	allround	intermediate	placebo	soft	Lunge right	10	October	2	2014	1.31602347501334	4.31900272521427	3.77708202152773	-4.85638276458772	4.01964085749081	2.84548810651745	2.70681462859793	-1.5862888725791502	1.35064012920977
Horse 31	19	mare	SWB	158	550	privately owned	allround	intermediate	placebo	soft	Lunge left	10	October	2	2014	1.2987012987013	-4.08029126088209	3.2970360741897298	2.92983898760817	4.04281072524221	-7.65484905063252	3.03910921639522	-0.646820942152944	1.11524737778513
Horse 31	19	mare	SWB	158	550	privately owned	allround	intermediate	preplacebo	soft	Straight line	NA	September	29	2014	1.40816338963167	-0.567762674192805	5.9528893679742	5.60626938988241	6.48360113577401	-5.33710796660807	4.29999773600743	-3.93780349593557	2.40629001808019
Horse 31	19	mare	SWB	158	550	privately owned	allround	intermediate	preplacebo	hard	Straight line	NA	September	29	2014	1.32586918090748	-5.5699254395529	4.04184150891746	6.164349536083541	5.0460054472265	-2.65537302082216	1.31674449513146	-1.74796218365317	1.240659192423
Horse 31	19	mare	SWB	158	550	privately owned	allround	intermediate	NSAID	soft	Lunge right	10	October	20	2014	1.3576708402474	-1.13937937693352	3.8589986597125403	-3.1821847052553496	4.19386261507131	5.8226384400029	3.3427896630860405	-2.11953292805435	2.83563722455313
Horse 31	19	mare	SWB	158	550	privately owned	allround	intermediate	NSAID	hard	Lunge right	10	October	20	2014	1.28344835936554	1.91339401211417	6.26623423477135	-3.1722865954043304	6.06412457910586	2.47937747788123	3.8840768961193297	-2.45147054128863	2.08162267132712
Horse 31	19	mare	SWB	158	550	privately owned	allround	intermediate	NSAID	hard	Lunge left	10	October	20	2014	1.31241997439181	-6.06121335775792	3.10858640221399	4.40611761316637	4.84152418998575	-4.7482633869243704	2.80018443532797	-1.27295343304243	2.70219124145976
Horse 31	19	mare	SWB	158	550	privately owned	allround	intermediate	preNSAID	soft	Straight line	NA	October	17	2014	1.3368436264365	-3.20548881024115	4.08797208654723	3.0661229661974	4.93906682327759	-1.50065968870716	2.58451567484568	-2.31068033749033	2.56036598855863
Horse 31	19	mare	SWB	158	550	privately owned	allround	intermediate	preNSAID	soft	Lunge right	10	October	17	2014	1.31517144199155	2.61266826162499	2.55235726029616	-5.74439514503572	3.73733387992569	2.48856904180435	2.56736481953181	-1.73631834579495	2.22217021651449
Horse 31	19	mare	SWB	158	550	privately owned	allround	intermediate	placebo	hard	Lunge right	10	October	2	2014	1.34371659795389	-3.16573095991083	4.03201739483016	-3.8142500084087105	5.33762536564548	3.92177457348393	4.62891844378793	-2.22611646264862	1.65158499764136
Horse 31	19	mare	SWB	158	550	privately owned	allround	intermediate	placebo	hard	Straight line	NA	October	2	2014	1.34961439951299	-2.48712219837592	3.28332341898192	2.93604597072358	4.27505289131091	-2.88818311090934	1.9171577507978	-1.07762299154176	1.69159658682162
Horse 31	19	mare	SWB	158	550	privately owned	allround	intermediate	NSAID	hard	Straight line	NA	October	20	2014	1.35455489060542	-0.735056047142161	2.72717212996691	4.62723207708634	4.51066376545835	-0.492863391328089	2.07894423608237	-1.47370048672189	2.39656364443212
Horse 31	19	mare	SWB	158	550	privately owned	allround	intermediate	NSAID	soft	Straight line	NA	October	20	2014	1.32816639588014	-1.96431761371187	2.84903764151318	4.46520428856862	5.14696128277815	-0.881420855520068	2.27376895215585	-2.46258612431182	2.02311993210747
Horse 31	19	mare	SWB	158	550	privately owned	allround	intermediate	preNSAID	hard	Lunge right	10	October	17	2014	1.30651538593777	-0.0800719912138237	4.25310892001545	-4.51467698048907	5.68770511069298	2.53472345902163	2.00394863860317	-2.28647000765364	1.8974270479183502
Horse 31	19	mare	SWB	158	550	privately owned	allround	intermediate	preplacebo	hard	Lunge right	10	September	29	2014	1.37088362390106	-1.60047824115979	6.696685636278689	-7.19940060453113	7.8129315965752	8.06717545735711	4.90485559394363	-2.56732620386518	2.22681491982247
Horse 31	19	mare	SWB	158	550	privately owned	allround	intermediate	preplacebo	hard	Lunge left	10	September	29	2014	1.3013698630137	-6.8507359649400605	7.2688344092168	8.636690755346	8.23347595172815	-8.46702425353666	3.8963135557987	-0.7106938848351622	2.38894743222196
Horse 31	19	mare	SWB	158	550	privately owned	allround	intermediate	placebo	hard	Lunge left	10	October	2	2014	1.35633200648681	-0.479277815694761	6.67663317176781	5.84621684289007	6.52018891867626	-11.5122061120587	4.63068695623116	-1.59656177636116	2.29757037769591
Horse 31	19	mare	SWB	158	550	privately owned	allround	intermediate	preNSAID	hard	Lunge left	10	October	17	2014	1.32321463319712	-6.078649188764199	3.13785479222942	2.40199883117117	6.15820476144603	-7.0782097868571805	3.68323999507566	-1.43017380157813	1.9534371795712702
Horse 31	19	mare	SWB	158	550	privately owned	allround	intermediate	NSAID	soft	Lunge left	10	October	20	2014	1.34209172859935	-8.7158594626759	2.44505745900375	1.26491068493907	3.5785409377034703	-3.64494906908254	2.64283143072723	-2.11610184549662	1.8142208919377
Horse 31	19	mare	SWB	158	550	privately owned	allround	intermediate	preNSAID	hard	Straight line	NA	October	17	2014	1.37734258773339	-2.67984473709687	3.2730175789843106	0.522489120397643	4.08417151657758	-1.79583914174371	2.16999441613641	-0.414813575836457	1.60073881441448
Horse 31	19	mare	SWB	158	550	privately owned	allround	intermediate	placebo	soft	Straight line	NA	October	2	2014	1.40788415124698	2.96602397931347	6.1303494605687	1.18454191350495	4.63151364248623	-2.06623944774344	4.0466309265598	-1.30671402209269	1.87586010307398
Horse 31	19	mare	SWB	158	550	privately owned	allround	intermediate	preNSAID	soft	Lunge left	10	October	17	2014	1.32618510158014	-7.921553285395489	2.80359078417673	5.44439467146688	4.21994357304331	-7.13076694537331	3.4264855754570505	-1.80094853424426	1.54305524283511
Horse 32	12	mare	SWB	168	600	privately owned	allround	novel	placebo	soft	Straight line	NA	November	1	2015	1.28665706527597	-2.34321426404832	4.75358601444881	4.25963271098531	6.751648544169149	-0.0601373039857446	2.71060189011945	-5.35315622841489	4.88397594655602
Horse 32	12	mare	SWB	168	600	privately owned	allround	novel	preNSAID	soft	Lunge right	10	October	10	2015	1.2664907651715	-9.7013743242366	4.55129463104803	-0.72721090941325	7.36833628019216	8.77101498875866	2.13934569653846	-4.00109441976983	3.22873411003179
Horse 32	12	mare	SWB	168	600	privately owned	allround	novel	NSAID	soft	Straight line	NA	October	13	2015	1.2967402481416	-0.310291959350237	5.28097613672013	0.594700480800521	6.074335358477099	-0.500021503682745	2.47269796234791	-3.81822844260446	2.66323713738748
Horse 32	12	mare	SWB	168	600	privately owned	allround	novel	placebo	soft	Lunge left	10	November	1	2015	1.21080409810618	2.06859140334509	4.02876150691093	8.84808413386383	6.2299673959622295	-5.50793939796715	2.1036480952985	-2.58972696348943	2.35023945758231
Horse 32	12	mare	SWB	168	600	privately owned	allround	novel	NSAID	soft	Lunge right	10	October	13	2015	1.23622682074711	-2.76880123591496	4.68003251531284	-1.5793574852424	5.97602286519714	7.43569674028486	2.10281595370368	-1.90188798567543	2.87359469457553
Horse 32	12	mare	SWB	168	600	privately owned	allround	novel	preplacebo	soft	Lunge right	10	October	29	2015	1.23422929237521	-3.9521156197775698	5.02788906311027	-1.81099974109415	7.54871984187097	8.7296214992309409	2.32756281985216	-4.71269367187338	1.84115440848714
Horse 32	12	mare	SWB	168	600	privately owned	allround	novel	placebo	soft	Lunge right	10	November	1	2015	1.23178608983025	-7.309835431810849	3.53768170294232	4.66159656869594	6.38257765664358	7.44151459809161	2.06679298645913	-5.24778918871866	2.25653390202807
Horse 32	12	mare	SWB	168	600	privately owned	allround	novel	placebo	hard	Lunge left	10	November	1	2015	1.24403298133951	0.0930720308634978	7.27747509826175	9.24472440686889	7.38087818946042	-8.8429237149636	2.46720400594179	-5.19318742132501	3.2113532947321404
Horse 32	12	mare	SWB	168	600	privately owned	allround	novel	preNSAID	soft	Lunge left	10	October	10	2015	1.21892542101042	-1.8880529421255097	2.79842183097916	4.97673209746013	6.22993128061834	-6.17069152732127	2.19843827759838	-1.22143842387117	2.51033956854547
Horse 32	12	mare	SWB	168	600	privately owned	allround	novel	NSAID	hard	Lunge left	10	October	13	2015	1.24861265260821	-4.35993361924441	6.23276789340531	-4.17703700123716	6.46204227159778	-9.05123578813625	2.72800673163507	-4.92853662845672	2.12348728156245
Horse 32	12	mare	SWB	168	600	privately owned	allround	novel	NSAID	hard	Straight line	NA	October	13	2015	1.34669589727529	-2.20549385931365	10.285743668982198	0.80215898446225	7.66786462622694	0.365054590967212	5.33720022534121	-2.50823385858462	3.4893281562828
Horse 32	12	mare	SWB	168	600	privately owned	allround	novel	NSAID	hard	Lunge right	10	October	13	2015	1.2848751835536	-10.9972431623087	5.49914236260174	-4.85406349164034	6.52958652004543	12.8902693845529	3.6042629715848	-1.33873337604744	2.81114780159646
Horse 32	12	mare	SWB	168	600	privately owned	allround	novel	NSAID	soft	Lunge left	10	October	13	2015	1.20078190449595	-2.43471227145245	2.46608209480467	0.938116599564736	4.65056536935358	-4.09314934641429	2.23628557076314	-3.71916364449498	2.6911575770523
Horse 32	12	mare	SWB	168	600	privately owned	allround	novel	preplacebo	hard	Straight line	NA	October	29	2015	1.33122028526149	-3.58679044842434	10.309752481356702	0.4234072919288371	9.57787009196791	-0.0095016789927711	4.20779997551701	-3.4742946667060206	2.46184096263965
Horse 32	12	mare	SWB	168	600	privately owned	allround	novel	placebo	hard	Lunge right	10	November	1	2015	1.2531328320802	-10.7094539614112	8.15111901950811	-0.656282803736361	6.02810121900101	11.3953622906686	3.01231839553501	-1.81838876708367	2.25460479675494
Horse 32	12	mare	SWB	168	600	privately owned	allround	novel	placebo	hard	Straight line	NA	November	1	2015	1.32978723404255	1.48506990189018	9.43886665958637	1.41677270078952	9.9328022685885	-1.84355536302704	4.60768322768934	-5.19783057067756	3.0326126411736
Horse 32	12	mare	SWB	168	600	privately owned	allround	novel	preNSAID	soft	Straight line	NA	October	10	2015	1.31285615103006	1.50651020781091	6.199098359554789	7.026977425560571	6.79334996373819	0.672819199427828	2.51318541239156	-2.72680273103873	2.63108475158332
Horse 32	12	mare	SWB	168	600	privately owned	allround	novel	preNSAID	hard	Lunge right	10	October	10	2015	1.3219498760672	-15.417139032938502	7.72881445630965	-7.31668347337848	6.94102508613483	11.1226886073803	2.76560029078369	-0.776862130185036	3.28779542751701
Horse 32	12	mare	SWB	168	600	privately owned	allround	novel	preplacebo	soft	Straight line	NA	October	29	2015	1.26507857572398	1.09637117677187	3.5043877165634805	1.31788643227626	5.34035377893762	3.131420417766e-4	3.25738948187082	-3.1695922396164904	2.85553583515426
Horse 32	12	mare	SWB	168	600	privately owned	allround	novel	preplacebo	soft	Lunge left	10	October	29	2015	1.22005323868678	0.6457133322872621	5.11157771474341	4.07971174722622	8.06812886044383	-5.09401167617876	2.65878505785064	-2.76106946074097	2.4170591741182
Horse 32	12	mare	SWB	168	600	privately owned	allround	novel	preplacebo	hard	Lunge right	10	October	29	2015	1.29265770423992	-9.4082590746677	8.15867510196608	-0.946749670781297	7.3886769920965	11.6699660956653	3.70386992359905	-4.69748102127132	2.36927502172388
Horse 32	12	mare	SWB	168	600	privately owned	allround	novel	preNSAID	hard	Lunge left	10	October	10	2015	1.25366764470525	-4.00538185647027	5.36324556134113	1.58441673669063	7.47402513676529	-8.32393432270785	3.02657862263091	-5.17673959938014	2.76888452861097
Horse 32	12	mare	SWB	168	600	privately owned	allround	novel	preNSAID	hard	Straight line	NA	October	10	2015	1.32473134757032	4.35373322432618	5.36260617814154	2.26616800094025	7.59418708939335	-0.198997249724681	4.39236132766598	-5.15805839972906	3.33517579933189
Horse 32	12	mare	SWB	168	600	privately owned	allround	novel	preplacebo	hard	Lunge left	10	October	29	2015	1.2924071082391	1.0272596250101	8.0419079762203	9.02015039882949	8.18564130697965	-10.0177250861382	2.86228598624977	-4.70828177225722	2.30217135117437
Horse 33	11	gelding	SWB	172	688	NECS	showjumping	novel	NSAID	hard	Lunge left	10	October	26	2014	1.19100789042727	-8.10214665575814	4.98390204604121	0.445352762706347	9.84420708781715	-1.13853828261422	3.1978801820312706	0.843792516948911	4.12945202569098
Horse 33	11	gelding	SWB	172	688	NECS	showjumping	novel	NSAID	hard	Straight line	NA	October	26	2014	1.28876563670873	-5.01716584552795	6.40466746019845	-1.49543274856531	8.31122773301942	-0.484226117220536	2.75954744756822	-4.18780473838373	2.25286785773623
Horse 33	11	gelding	SWB	172	688	NECS	showjumping	novel	preplacebo	hard	Lunge left	10	October	1	2014	1.19876883201037	-3.7925720074785	4.60810095561708	0.6214315169347989	5.04056072255275	-2.45109831146118	3.96771290627637	-3.11048157804434	5.10086921975033
Horse 33	11	gelding	SWB	172	688	NECS	showjumping	novel	placebo	hard	Lunge left	10	October	4	2014	1.17474302496329	-3.9672145673803794	5.95319887384002	0.686286050388523	7.52197073155636	-3.9220473444304904	2.73669920816363	-0.823468093122426	3.94236706912508
Horse 33	11	gelding	SWB	172	688	NECS	showjumping	novel	NSAID	hard	Lunge right	10	October	26	2014	1.19907763259032	9.67560484187666	6.34089202990067	-4.26606332669742	10.5320089583986	1.36892293777006	3.8018773069624	-3.94420226668771	5.64644554991775
Horse 33	11	gelding	SWB	172	688	NECS	showjumping	novel	NSAID	soft	Straight line	NA	October	26	2014	1.24955373081042	6.20606238234519	4.04452275295362	-2.21365345306211	8.83117575320025	0.0305880940702705	2.50770201833421	-3.07403577713901	2.81895023814057
Horse 33	11	gelding	SWB	172	688	NECS	showjumping	novel	placebo	hard	Straight line	NA	October	4	2014	1.31665118221399	1.20389708174122	5.50250818678104	-6.576177220782679	7.49290122869056	-0.258149718712276	3.1376159989936094	-5.82559871320152	2.80587013091494
Horse 33	11	gelding	SWB	172	688	NECS	showjumping	novel	placebo	hard	Lunge right	10	October	4	2014	1.18778280542986	9.10477645794306	4.78085222163897	-5.92609365861819	8.30054612980673	1.30726859929685	2.50480388537862	-6.043018452679749	2.33967934118402
Horse 33	11	gelding	SWB	172	688	NECS	showjumping	novel	placebo	soft	Lunge left	10	October	4	2014	1.18538030951597	-2.24472424802881	3.1293947369390898	-13.6075828126806	7.054656049842259	-5.03647236017293	1.81156461537033	0.103666933838067	2.64428979386352
Horse 33	11	gelding	SWB	172	688	NECS	showjumping	novel	preNSAID	soft	Straight line	NA	October	23	2014	1.23736304104177	0.223668839062733	4.93632304952054	-1.85508154144459	8.62737064547295	-1.81272989387912	2.87641950419406	-2.2811243894102202	4.08494089316504
Horse 33	11	gelding	SWB	172	688	NECS	showjumping	novel	preNSAID	soft	Lunge right	10	October	23	2014	1.20800302000755	3.74700347025794	3.23046249974342	-8.51877206848972	5.58122809894214	1.74875069476878	2.04650681683994	-5.78288521974831	2.31915457469515
Horse 33	11	gelding	SWB	172	688	NECS	showjumping	novel	preplacebo	hard	Straight line	NA	October	1	2014	1.31068293678617	-0.857020343906549	6.99920534324958	0.661853392652013	7.16848990608808	0.195782237836999	2.95413943670574	-4.8378099903511	3.0598246788620695
Horse 33	11	gelding	SWB	172	688	NECS	showjumping	novel	NSAID	soft	Lunge left	10	October	26	2014	1.18686171680927	-7.2194542523848995	3.54119082630094	-4.81315550063885	6.391700636573749	-2.89133049439021	2.92448973222683	-0.105543109354734	2.27339752597709
Horse 33	11	gelding	SWB	172	688	NECS	showjumping	novel	NSAID	soft	Lunge right	10	October	26	2014	1.18627312526479	6.89420659607247	3.79000906922248	-11.2795976449242	8.21137655340845	3.90566910483517	3.1004239934917694	-6.02673186899052	2.72418582445587
Horse 33	11	gelding	SWB	172	688	NECS	showjumping	novel	preplacebo	soft	Lunge right	10	October	1	2014	1.22003121010072	5.6519605192375	3.25652656037447	-6.697990782553469	5.6990796745658	2.88774949991229	2.30183787676501	-4.9105937102244	3.4642273073819503
Horse 33	11	gelding	SWB	172	688	NECS	showjumping	novel	preplacebo	soft	Straight line	NA	October	1	2014	1.25282941385329	3.50492020043348	4.51985793802725	-3.37344655985051	7.19720162778319	0.0736329321038984	3.4944780436933995	-2.21193074300329	3.898226709889
Horse 33	11	gelding	SWB	172	688	NECS	showjumping	novel	placebo	soft	Straight line	NA	October	4	2014	1.22402985686919	2.35399950815891	5.50266523927007	-0.706301880848297	6.88048207562707	0.0487378938563939	3.44295943510205	-2.89713165055953	3.28940135330651
Horse 33	11	gelding	SWB	172	688	NECS	showjumping	novel	preplacebo	soft	Lunge left	10	October	1	2014	1.23183839955579	-5.12257138151239	5.29721838096192	3.72710393343814	11.3402930334739	-2.35892734283688	2.35559506765987	-2.78470337199011	2.45132727443859
Horse 33	11	gelding	SWB	172	688	NECS	showjumping	novel	preNSAID	soft	Lunge left	10	October	23	2014	1.19331742243437	-1.17247253531088	3.67650051994085	-9.5095455814029	4.05996648708335	-6.79696517398917	1.99913763000106	0.232892484839224	2.12640354907135
Horse 33	11	gelding	SWB	172	688	NECS	showjumping	novel	preplacebo	hard	Lunge right	10	October	1	2014	1.22258180510608	5.66234727461692	5.55499049852068	-3.60242610907998	9.56592506182449	6.319971569171561	4.25912050902177	-5.9014908462657	2.97052489507767
Horse 33	11	gelding	SWB	172	688	NECS	showjumping	novel	placebo	soft	Lunge right	10	October	4	2014	1.1865524060646	9.17697806253433	3.09484814972021	-15.454173726481402	6.68102909072513	0.482643771151343	2.29869977318589	-4.38065015783247	1.72959055484114
Horse 33	11	gelding	SWB	172	688	NECS	showjumping	novel	preNSAID	hard	Lunge left	10	October	23	2014	1.21598147075854	-5.68734832451474	6.69614744164037	-4.74150810690358	7.05562186881487	-5.29379824945877	2.29636762308534	-0.525795465863997	2.35182031548024
Horse 33	11	gelding	SWB	172	688	NECS	showjumping	novel	preNSAID	hard	Lunge right	10	October	23	2014	1.23511248345831	4.92322958853486	7.13864758164645	-3.4863900077283794	8.41477731242666	0.415726692368727	3.23243602246359	-8.04723189513639	3.60568391694469
Horse 33	11	gelding	SWB	172	688	NECS	showjumping	novel	preNSAID	hard	Straight line	NA	October	23	2014	1.31777874430097	-0.13039133411181	5.8490903001227	-1.55715914488614	7.2694282881383	-2.3196335439795	2.59770329537246	-3.22952289840125	2.21788204502774
Horse 34	17	gelding	SWB	168	610	SHGS	allround	novel	preNSAID	hard	Lunge left	10	September	23	2015	1.234567901234568	-0.0080625457412715	3.758802165885326	-1.1198834700086076	4.61538764527882	4.19597812351307	2.407401080321671	-6.350032619265204	1.6807620871983477
Horse 34	17	gelding	SWB	168	610	SHGS	allround	novel	placebo	hard	Straight line	NA	October	14	2015	1.31209109707974	9.69661613891292	3.96988767828672	-2.01080533379408	6.592743847522799	1.7707405898864899	2.36114135082968	-5.4007439445491	3.0487706666203
Horse 34	17	gelding	SWB	168	610	SHGS	allround	novel	NSAID	soft	Straight line	NA	September	26	2015	1.37195125967007	2.96441354396551	5.64902042748683	-4.29685655565203	5.19522114734224	0.257923474347725	2.0996372064314	-6.87922677081512	3.5109946188345704
Horse 34	17	gelding	SWB	168	610	SHGS	allround	novel	preNSAID	soft	Straight line	NA	September	23	2015	1.38602203954773	-7.51929700562868	8.18095457445673	-6.63451047723913	4.99859460163175	7.668317961457539	2.18078286956069	-5.81995530532899	1.86686962700019
Horse 34	17	gelding	SWB	168	610	SHGS	allround	novel	placebo	soft	Lunge right	10	October	14	2015	1.2201073694485114	6.638105084798766	2.69010935327656	3.836744833204512	3.0313789328239995	5.041612478427097	2.2648463495206204	-5.492742469279354	2.0637637759051652
Horse 34	17	gelding	SWB	168	610	SHGS	allround	novel	preNSAID	hard	Lunge right	10	September	23	2015	1.27647229474906	0.8654723764465139	4.44233347290548	0.779231329761639	5.49586055389013	7.66354186132289	3.10177929498174	-7.521515961057199	2.89374758624061
Horse 34	17	gelding	SWB	168	610	SHGS	allround	novel	preplacebo	hard	Straight line	NA	October	11	2015	1.34621012584138	5.82181195031141	3.99389605409173	-1.81423182320168	3.95871889349925	4.09991338552788	2.01071558642756	-5.4075815871448	2.01080951932977
Horse 34	17	gelding	SWB	168	610	SHGS	allround	novel	NSAID	hard	Lunge left	10	September	26	2015	1.2367253663126765	-2.8556294399023416	5.471587681947683	-3.5611036306582546	5.286826767732536	-1.6793544793297783	2.3132827607893733	-5.319353294873829	2.0996993331809026
Horse 34	17	gelding	SWB	168	610	SHGS	allround	novel	preNSAID	soft	Lunge right	10	September	23	2015	1.239486498450642	2.438285851863645	3.052267866742004	5.7375763335110745	3.3248365357498932	9.420701076278338	1.69805684867315	-7.381965652051891	2.071871735329856
Horse 34	17	gelding	SWB	168	610	SHGS	allround	novel	placebo	soft	Lunge left	10	October	14	2015	1.2141022647676862	3.24396053572583	2.937560795433105	0.11388209933295779	4.442984108641935	0.2688501207613579	1.7863853021736895	-4.870102033755557	1.998762763617568
Horse 34	17	gelding	SWB	168	610	SHGS	allround	novel	preplacebo	soft	Lunge right	10	October	11	2015	1.2278126251167756	5.978212353066818	2.7872242108213308	5.124970419967774	3.935363111389207	7.502412825626413	1.6511868216429915	-6.16998478285528	1.6658519875072804
Horse 34	17	gelding	SWB	168	610	SHGS	allround	novel	NSAID	soft	Lunge left	10	September	26	2015	1.2205044751830758	-0.3263801489590589	3.3724387077847666	-1.3261662454120804	4.028778382882638	-0.4151934820434942	1.4031122668533447	-4.8769094260802195	1.9422080571207183
Horse 34	17	gelding	SWB	168	610	SHGS	allround	novel	NSAID	hard	Lunge right	10	September	26	2015	1.2656407306198765	1.5341498405967586	3.954270469037483	0.9085177005958972	4.420112071119318	3.788416969886198	2.5843338685626223	-7.562306461839867	2.21762547318552
Horse 34	17	gelding	SWB	168	610	SHGS	allround	novel	preNSAID	hard	Straight line	NA	September	23	2015	1.36164624189971	4.49378091879181	4.43291605037462	-2.22818912163907	4.87275030511697	6.16554571801731	2.96991852464241	-4.56875698692974	2.9075274743345205
Horse 34	17	gelding	SWB	168	610	SHGS	allround	novel	preplacebo	soft	Lunge left	10	October	11	2015	1.2232415902140674	-3.28236772303631	4.46852028950053	-4.8105857661083435	5.598919523844958	2.147475335160462	2.5607092179881814	-5.381590343569127	2.1253066860052527
Horse 34	17	gelding	SWB	168	610	SHGS	allround	novel	preNSAID	soft	Lunge left	10	September	23	2015	1.2235979606700655	-1.1936444560007289	3.4354135452925845	-1.40925291408501	3.318617595225669	5.692346356752381	1.2262133074757047	-7.414501136364252	1.770363078341688
Horse 34	17	gelding	SWB	168	610	SHGS	allround	novel	NSAID	hard	Straight line	NA	September	26	2015	1.34289206745478	3.82906189541415	4.43789120570982	-4.6154915001945	4.87348857353232	0.721643465605047	2.1602739789888	-5.486971639251	2.13931241271329
Horse 34	17	gelding	SWB	168	610	SHGS	allround	novel	placebo	soft	Straight line	NA	October	14	2015	1.28953032152179	8.21853235801213	4.98357790833434	2.63036014737709	3.7178611573345797	1.89190607454129	2.09175989354177	-4.38675990424327	2.15806269126006
Horse 34	17	gelding	SWB	168	610	SHGS	allround	novel	preplacebo	hard	Lunge right	10	October	11	2015	1.275298031605212	13.098591035674431	4.935090080594491	2.8589096380448287	5.500845289540124	9.53287346503863	3.121880370414035	-6.688782227022777	2.566079402213461
Horse 34	17	gelding	SWB	168	610	SHGS	allround	novel	placebo	hard	Lunge left	10	October	14	2015	1.2475538160469666	6.40055465001151	4.936567841038405	-2.3512744564760903	5.408268923672776	0.5689567014781026	2.1065496102648757	-5.481966074017557	1.7704070452147138
Horse 34	17	gelding	SWB	168	610	SHGS	allround	novel	NSAID	soft	Lunge right	10	September	26	2015	1.2323702587977545	2.0764025133662383	4.1568916506076254	3.13111019693046	4.279327277934635	3.3529127515365857	1.7993102886958596	-6.559275441929908	2.5917703927510156
Horse 34	17	gelding	SWB	168	610	SHGS	allround	novel	preplacebo	soft	Straight line	NA	October	11	2015	1.3544056098837	1.33118587110122	3.57726680377575	-3.52980233668002	4.30038545449798	5.96313764999539	1.9328176804829797	-5.39978451230791	1.5141789255201703
Horse 34	17	gelding	SWB	168	610	SHGS	allround	novel	placebo	hard	Lunge right	10	October	14	2015	1.2296051075904468	10.326708736568946	2.935040058911824	4.5949949854014145	4.755187289594308	5.954970589882041	2.6162412798807844	-5.6211344167430894	3.0232363635045907
Horse 34	17	gelding	SWB	168	610	SHGS	allround	novel	preplacebo	hard	Lunge left	10	October	11	2015	1.251664447403462	1.8492835497151086	4.938305365361625	-1.4053391903960426	4.432809357569933	1.646885746814722	3.4668913289623093	-4.2173843798397215	2.4208739933291414
Horse 35	12	mare	other WB	155	460	Riding school 1	showjumping	novel	NSAID	soft	Straight line	NA	May	12	2016	1.45638551614106	13.2311279794994	5.41197920352796	4.977059941243	5.42460297653288	4.33462297787705	2.73687282820316	7.01878938871857	3.4382005094575105
Horse 35	12	mare	other WB	155	460	Riding school 1	showjumping	novel	NSAID	hard	Lunge right	10	May	12	2016	1.4958205015398203	-1.03485707716605	9.64407940427617	-0.293687349584371	8.67360015358397	11.4942590440389	7.12550588184391	5.13871748683683	4.23481510216615
Horse 35	12	mare	other WB	155	460	Riding school 1	showjumping	novel	preNSAID	hard	Lunge right	10	May	9	2016	1.48839924120823	-0.22210427295854	11.2137979638934	9.41849138926004	9.16260886710319	9.76648632488166	7.34586726395034	4.66181369680546	4.91326059896745
Horse 35	12	mare	other WB	155	460	Riding school 1	showjumping	novel	placebo	hard	Straight line	NA	April	21	2016	1.41538461538462	13.1609728187463	6.41752903298218	3.7291980248768706	7.276942531724079	3.6325150653818494	2.62726264078597	5.2000520762864	3.03334308853981
Horse 35	12	mare	other WB	155	460	Riding school 1	showjumping	novel	NSAID	soft	Lunge right	10	May	12	2016	1.40361355830969	0.522821871734664	9.30669803803833	1.42318731194354	9.33707489076577	7.22869139660538	3.83965906845771	8.44884149928067	3.62066978221184
Horse 35	12	mare	other WB	155	460	Riding school 1	showjumping	novel	NSAID	soft	Lunge left	10	May	12	2016	1.42489010156132	20.0565330115979	6.407802857574909	7.20685022603268	4.10669754261526	-2.77684263226552	2.93180596313437	10.381730003293502	2.18223887302065
Horse 35	12	mare	other WB	155	460	Riding school 1	showjumping	novel	preNSAID	soft	Straight line	NA	May	9	2016	1.4459189150152103	10.883004076715798	7.31542187508167	7.07198938338432	4.7546379596845	5.4239834692739	2.81438937673561	4.73149459875059	2.83172336457726
Horse 35	12	mare	other WB	155	460	Riding school 1	showjumping	novel	preNSAID	hard	Straight line	NA	May	9	2016	1.4370050806229	10.3997226380361	7.27211687685859	2.41055244551184	8.8884159359599	6.47292417753401	2.55385136235223	3.36824580941862	2.9230128423169797
Horse 35	12	mare	other WB	155	460	Riding school 1	showjumping	novel	preplacebo	soft	Lunge left	10	April	18	2016	1.42637393371556	15.100422147610098	3.9229093959895	9.9758089503669	3.9910454308463	-2.11089439878134	2.64503498332689	7.020317868253431	2.02116892865918
Horse 35	12	mare	other WB	155	460	Riding school 1	showjumping	novel	preplacebo	soft	Straight line	NA	April	18	2016	1.40845881196023	8.31692913719625	11.2306738247601	7.40396728995524	7.3677555805593	6.04525815238866	2.59441294780718	7.772319086194759	2.9482985171315397
Horse 35	12	mare	other WB	155	460	Riding school 1	showjumping	novel	preNSAID	soft	Lunge right	10	May	9	2016	1.46519857075146	-2.12339959921763	6.32628292991775	9.59749925108759	8.91051796569516	7.94303185446667	4.64637608466069	2.16876726310228	2.95931156219639
Horse 35	12	mare	other WB	155	460	Riding school 1	showjumping	novel	preNSAID	soft	Lunge left	10	May	9	2016	1.4759079727969902	21.9399626206148	5.8191178121501	11.1852463844868	5.17840581967895	-1.84827593709647	3.81731163620161	6.80526442162096	3.30606901982239
Horse 35	12	mare	other WB	155	460	Riding school 1	showjumping	novel	placebo	hard	Lunge left	10	April	21	2016	1.51878497202238	8.6371975497642	8.50997849362738	5.16559496256647	6.40343004092433	-1.69503592505887	4.5223389554784	6.03493059152095	3.89752217132318
Horse 35	12	mare	other WB	155	460	Riding school 1	showjumping	novel	NSAID	hard	Straight line	NA	May	12	2016	1.46673872104624	11.312244476903102	5.76305302643684	6.658192545966899	4.52919028518655	6.12610672895286	4.86715361704065	3.73667360973654	3.89144229635186
Horse 35	12	mare	other WB	155	460	Riding school 1	showjumping	novel	preplacebo	hard	Lunge right	10	April	18	2016	1.4766686355581797	-5.71807580603279	8.6643228697886	11.4585840237974	7.683910847301781	13.876929078266901	6.571660579939931	2.03103207619065	4.45430523824569
Horse 35	12	mare	other WB	155	460	Riding school 1	showjumping	novel	NSAID	hard	Lunge left	10	May	12	2016	1.43652887716212	12.875660752305501	9.87036606553387	1.33062128446939	6.89551306045908	1.72027453503781	5.37648062786595	5.32238344162981	3.91902360993816
Horse 35	12	mare	other WB	155	460	Riding school 1	showjumping	novel	preNSAID	hard	Lunge left	10	May	9	2016	1.4423076923076898	15.6587081538746	8.43298596981534	0.227112205160854	6.17704059408247	2.24188100180373	4.22826939544705	6.374824777819379	3.78009239848571
Horse 35	12	mare	other WB	155	460	Riding school 1	showjumping	novel	preplacebo	soft	Lunge right	10	April	18	2016	1.47900312444405	-6.07517851767313	7.40700967255927	2.66132242192289	6.7733730661663	13.9419040669767	3.5183970709073	7.284422835290601	3.0865960706537496
Horse 35	12	mare	other WB	155	460	Riding school 1	showjumping	novel	placebo	soft	Straight line	NA	April	21	2016	1.42004696360478	12.0197395082591	7.54055423843132	2.81571350697332	5.86601731763557	4.39540750764942	3.10351333759656	6.8377291641930205	2.8580290508987
Horse 35	12	mare	other WB	155	460	Riding school 1	showjumping	novel	placebo	hard	Lunge right	10	April	21	2016	1.41389889289049	4.6191650149742	5.945053628298379	5.1620753754434	5.90844069891013	6.98712528948879	5.35971125186432	5.15224741651402	3.12273757241961
Horse 35	12	mare	other WB	155	460	Riding school 1	showjumping	novel	preplacebo	hard	Lunge left	10	April	18	2016	1.53658536585366	-5.47327174811037	11.0303139524026	-0.8409862971605039	6.59988866320329	-0.621290116554514	6.16697143175945	3.8028316587203803	4.0258298728805
Horse 35	12	mare	other WB	155	460	Riding school 1	showjumping	novel	placebo	soft	Lunge left	10	April	21	2016	1.3993399339934	18.8126408673377	4.56592479853754	7.72907504662347	4.12781380388677	-2.88025121875033	3.8235469901725403	8.64119596978264	2.39872559073856
Horse 35	12	mare	other WB	155	460	Riding school 1	showjumping	novel	placebo	soft	Lunge right	10	April	21	2016	1.40244740822219	4.52563750675804	6.064178427759541	5.71905919645284	5.73650429350687	8.56703573824662	4.04742914842051	5.86215022398125	2.26931351169163
Horse 35	12	mare	other WB	155	460	Riding school 1	showjumping	novel	preplacebo	hard	Straight line	NA	April	18	2016	1.42393147284208	8.9151978487047	8.18217627969812	7.52160106563981	7.35433694706258	6.623540837870969	3.7987211146851605	3.37627037049837	2.79115953791581
Horse 36	13	mare	hannoveranian	165	600	privately owned	dressage	intermediate	placebo	soft	Lunge left	10	October	10	2014	1.27072679373935	3.0139096585853205	5.25554248989769	-4.56108961698675	5.962361560746411	-6.28422896864512	1.6874053798243402	2.0320550945763	1.8429561604323703
Horse 36	13	mare	hannoveranian	165	600	privately owned	dressage	intermediate	placebo	soft	Straight line	NA	October	10	2014	1.4679715205376602	8.26316122514711	6.42813044734312	0.791324209337394	5.39863544878776	3.92631435768085	2.82913319023197	-0.520185698599225	2.3727691561153
Horse 36	13	mare	hannoveranian	165	600	privately owned	dressage	intermediate	placebo	hard	Straight line	NA	October	10	2014	1.50558523555124	9.06502706282746	7.86728504958364	5.72244428033834	5.79700720543248	4.3741081704259	2.9768566708997506	-1.43411724331873	3.16448678282297
Horse 36	13	mare	hannoveranian	165	600	privately owned	dressage	intermediate	placebo	hard	Lunge left	10	October	10	2014	1.29935032483758	-3.62538139909101	7.7894957487852	-6.5812775337957	6.91729694329768	-3.34818674201301	2.21420715934483	1.16871990752091	2.91805466416784
Horse 36	13	mare	hannoveranian	165	600	privately owned	dressage	intermediate	NSAID	soft	Lunge right	10	September	19	2014	1.24766063630692	7.85896612006385	3.8483567337876	3.4661429091905807	4.53715462384846	9.87751890539668	2.06453509259758	-7.18396665370705	2.03306438206616
Horse 36	13	mare	hannoveranian	165	600	privately owned	dressage	intermediate	placebo	hard	Lunge right	10	October	10	2014	1.31270511017346	13.622964072681198	7.24113137256811	9.21062392916407	9.07686610234282	11.242922128246198	2.71546251164961	-8.51396478305694	2.10606013676827
Horse 36	13	mare	hannoveranian	165	600	privately owned	dressage	intermediate	NSAID	soft	Straight line	NA	September	19	2014	1.49680748080932	11.882283623202	8.53544035365193	0.178470501025317	5.61225065700498	-2.16805458469771	2.89145531766546	-5.22933651555151	2.59778044432246
Horse 36	13	mare	hannoveranian	165	600	privately owned	dressage	intermediate	placebo	soft	Lunge right	10	October	10	2014	1.25411506505722	8.64268688966048	5.09175997616206	4.11100022306714	5.59626713332781	11.4211696967808	2.42390353663921	-6.58525399421616	2.43797912858077
Horse 36	13	mare	hannoveranian	165	600	privately owned	dressage	intermediate	preplacebo	soft	Lunge left	10	October	7	2014	1.28124607461374	3.78067745471184	8.05689259972825	-3.54038603008485	6.48393699084887	-6.47879600126529	3.25005300206204	-0.275191197580859	2.41747987919894
Horse 36	13	mare	hannoveranian	165	600	privately owned	dressage	intermediate	preplacebo	soft	Lunge right	10	October	7	2014	1.27829560585885	11.0001990046675	6.459518380988781	7.655011902267651	6.28392061185738	13.496232816419	2.11737858184099	-8.99520399928068	1.94721310597304
Horse 36	13	mare	hannoveranian	165	600	privately owned	dressage	intermediate	NSAID	hard	Lunge right	10	September	19	2014	1.29441624365482	16.4851269188746	6.337105639870421	5.15954916574433	7.72936392191792	9.79092657021794	2.83440825913222	-6.52013452586188	2.05331450557317
Horse 36	13	mare	hannoveranian	165	600	privately owned	dressage	intermediate	preNSAID	hard	Lunge right	10	September	16	2014	1.27813281467074	21.5144586200597	6.113869786489831	9.51441766013342	5.95433056197552	8.58643199818723	2.1112419646461	-6.685458813750231	1.95572987891996
Horse 36	13	mare	hannoveranian	165	600	privately owned	dressage	intermediate	NSAID	soft	Lunge left	10	September	19	2014	1.25233146815881	-1.06576727781837	10.0868192435241	-2.37713921333928	8.44037174605967	-9.62291173032606	2.77477146245236	0.520317618527689	2.86373147620058
Horse 36	13	mare	hannoveranian	165	600	privately owned	dressage	intermediate	preplacebo	hard	Straight line	NA	October	7	2014	1.40127388535032	6.904401179285201	7.35300545781093	6.85758881270432	4.87864901146784	3.66160419236245	3.82661738282664	-5.61059478772936	2.17756824430378
Horse 36	13	mare	hannoveranian	165	600	privately owned	dressage	intermediate	preNSAID	hard	Lunge left	10	September	16	2014	1.27641469295135	-0.900781180793714	8.27334336088499	-11.779055562674602	7.595610395759379	-8.02851403561994	2.11049605316172	-1.68978140248562	1.61942561684404
Horse 36	13	mare	hannoveranian	165	600	privately owned	dressage	intermediate	NSAID	hard	Lunge left	10	September	19	2014	1.29282482223659	-6.07515345760436	5.941015587341419	-10.7870322445477	8.65345972902541	-9.79063647089731	2.83021759352558	2.49469996563206	3.08480540831583
Horse 36	13	mare	hannoveranian	165	600	privately owned	dressage	intermediate	preplacebo	soft	Straight line	NA	October	7	2014	1.4595418209925102	15.356106461230201	7.781137528832519	3.1803333039021195	6.73435612177983	3.52625522145435	2.18069204264867	-3.60627798591796	2.38581442926467
Horse 36	13	mare	hannoveranian	165	600	privately owned	dressage	intermediate	preplacebo	hard	Lunge left	10	October	7	2014	1.28553063848022	-2.09764146271837	8.04965607624738	-15.569419156354298	8.36760411214577	-4.59397666163281	2.3172366812974	-1.54827757270715	1.8384186439338
Horse 36	13	mare	hannoveranian	165	600	privately owned	dressage	intermediate	preNSAID	soft	Lunge right	10	September	16	2014	1.25051775282044	9.0156277886306	4.53211000815702	0.876582311234242	5.45565847209465	6.97678814151709	3.0219358323265704	-4.35960315341839	3.27695172739082
Horse 36	13	mare	hannoveranian	165	600	privately owned	dressage	intermediate	NSAID	hard	Straight line	NA	September	19	2014	1.51481633578832	9.54996301560231	7.73016448740523	0.685189146764189	4.91372223230876	-2.94943954354704	5.6025561156268	-2.46118872987134	3.68308064910621
Horse 36	13	mare	hannoveranian	165	600	privately owned	dressage	intermediate	preNSAID	hard	Straight line	NA	September	16	2014	1.4883720930232602	7.04440187957253	7.12726663189166	-0.0690283057974049	8.61894500362686	1.36036755009077	4.60052001708454	-4.02863088824421	2.62867782498363
Horse 36	13	mare	hannoveranian	165	600	privately owned	dressage	intermediate	preplacebo	hard	Lunge right	10	October	7	2014	1.30284838421254	18.1886419772563	7.50810765872502	9.81276717270981	7.66876435916332	11.288332509002602	2.69999294171425	-8.73517332502328	1.81801025260679
Horse 36	13	mare	hannoveranian	165	600	privately owned	dressage	intermediate	preNSAID	soft	Lunge left	10	September	16	2014	1.26656848306333	2.75264174317872	4.85118858439124	-5.77174440457598	4.26465522933454	-8.86649232045457	2.47629862464164	0.488069261559885	2.11112522189561
Horse 36	13	mare	hannoveranian	165	600	privately owned	dressage	intermediate	preNSAID	soft	Straight line	NA	September	16	2014	1.5067584759707902	10.4971224035904	7.75734413354589	-1.4732128707228203	5.15235287245786	-0.579785763753493	2.79250409063804	-5.68277042185545	2.81366674292457
Horse 37	6	gelding	SWB	170	600	privately owned	dressage	novel	placebo	hard	Lunge right	10	October	26	2013	1.2458581842279655	-7.3517130131743755	6.091770864470569	5.079818745673435	6.910260057601684	12.69091582729201	2.466204614186637	0.0883455269160898	3.7592378800203994
Horse 37	6	gelding	SWB	170	600	privately owned	dressage	novel	NSAID	soft	Lunge right	10	October	4	2013	1.3	-9.54	5.36	1.74	6.85	9.31	3.79	-3.62	2.56
Horse 37	6	gelding	SWB	170	600	privately owned	dressage	novel	placebo	hard	Lunge left	10	October	26	2013	1.25341841385597	2.87745489654134	5.23199077402773	-0.370290208109546	4.40539848914853	-6.87057623093477	3.2320082419264904	-4.93038734024084	2.66226750585654
Horse 37	6	gelding	SWB	170	600	privately owned	dressage	novel	NSAID	soft	Straight line	NA	October	4	2013	1.45	4.73	4.94	5.64	7.57	-0.58	3.75	-2.95	3.4
Horse 37	6	gelding	SWB	170	600	privately owned	dressage	novel	placebo	hard	Straight line	NA	October	26	2013	1.41267123287671	0.56530488566983506	6.4037351420240105	3.38848973432333	5.54297573860341	3.3741123157952706	2.54517179681011	-3.0190568849849195	2.54721653719544
Horse 37	6	gelding	SWB	170	600	privately owned	dressage	novel	preplacebo	hard	Straight line	NA	October	23	2013	1.40398629477178	-0.491036622874752	3.34290197404531	3.9468022478187295	4.76254052106829	3.7091011142555295	3.34709146750556	-2.39370336779584	1.80515716433836
Horse 37	6	gelding	SWB	170	600	privately owned	dressage	novel	placebo	soft	Lunge right	10	October	26	2013	1.28673782716771	-11.7493359310283	3.18201222725152	-2.41171538707524	4.8450026356634	12.5077218988448	2.14276389510343	1.13367134357574	2.64293353363934
Horse 37	6	gelding	SWB	170	600	privately owned	dressage	novel	preplacebo	hard	Lunge left	10	October	23	2013	1.25	-0.236851709166168	3.60106777690248	3.00046939546042	7.212545712085899	-6.47290951261757	4.09287212361121	-3.48427574720393	2.86254060753053
Horse 37	6	gelding	SWB	170	600	privately owned	dressage	novel	placebo	soft	Lunge left	10	October	26	2013	1.23101100052383	7.891300254229999	5.1379310201074	9.72279093269344	5.22582020446185	-5.34236963699586	2.47672493022164	-2.8930310705794295	2.55764283369083
Horse 37	6	gelding	SWB	170	600	privately owned	dressage	novel	NSAID	hard	Lunge right	10	October	4	2013	1.31	-5.8	4.59	10.4	5.51	12.1	3.61	-0.09	3.02
Horse 37	6	gelding	SWB	170	600	privately owned	dressage	novel	preplacebo	soft	Straight line	NA	October	23	2013	1.36113907846828	-2.58795423166023	6.818963865751069	-1.5011346008204	7.64039660578039	3.09536167326957	4.30044530213186	-3.1084297914399905	3.81291978414976
Horse 37	6	gelding	SWB	170	600	privately owned	dressage	novel	preplacebo	soft	Lunge left	10	October	23	2013	1.2524719841793	1.51822980072547	3.04483064567387	9.3712787862245	4.42953952608634	-3.5987517243877205	2.93693360701733	-4.30311287063258	3.01631270390565
Horse 37	6	gelding	SWB	170	600	privately owned	dressage	novel	placebo	soft	Straight line	NA	October	26	2013	1.35396636239293	-0.593735736737748	4.25132842865285	1.66581418012076	4.99025695928539	6.84833287360155	4.12913627999928	0.0721611971132389	2.54190539711604
Horse 37	6	gelding	SWB	170	600	privately owned	dressage	novel	NSAID	soft	Lunge left	10	October	4	2013	1.31	5.66	5.65	9.14	4.7	-6.46	3.56	-3.23	2.67
Horse 37	6	gelding	SWB	170	600	privately owned	dressage	novel	preNSAID	hard	Lunge right	10	October	1	2013	1.27	-6.71	3.51	3.77	3.58	10.14	1.95	-2.89	2.38
Horse 37	6	gelding	SWB	170	600	privately owned	dressage	novel	preplacebo	hard	Lunge right	10	October	23	2013	1.18283629042406	-9.59915216882312	4.88343338083619	-3.38267133618053	5.58872130825839	10.7227843417662	3.35771856489348	-0.412742232550269	3.32443173987547
Horse 37	6	gelding	SWB	170	600	privately owned	dressage	novel	preNSAID	soft	Lunge left	10	October	1	2013	1.29	-0.98	3.68	1.03	4.64	-2.91	2.76	-3.55	2.49
Horse 37	6	gelding	SWB	170	600	privately owned	dressage	novel	NSAID	hard	Lunge left	10	October	4	2013	1.35	0.55	4.82	2.87	5.76	-2.91	3.6	-4.91	3.67
Horse 37	6	gelding	SWB	170	600	privately owned	dressage	novel	preplacebo	soft	Lunge right	10	October	23	2013	1.25588697017268	-8.81406025043421	3.64829072674842	-7.935259154675549	4.55685067874023	9.37664514006086	2.17635449333509	-3.30476187263785	3.63927774653813
Horse 37	6	gelding	SWB	170	600	privately owned	dressage	novel	preNSAID	soft	Straight line	NA	October	1	2013	1.39	-0.19	4.76	0.36	6.01	5.5	3.78	-3.98	2.34
Horse 37	6	gelding	SWB	170	600	privately owned	dressage	novel	preNSAID	hard	Lunge left	10	October	1	2013	1.29	-1.94	5.25	4.64	6.74	-2.63	3.81	-7.24	3.1
Horse 37	6	gelding	SWB	170	600	privately owned	dressage	novel	NSAID	hard	Straight line	NA	October	4	2013	1.42	0.35	5.5	2.42	7.46	5.24	2.72	-1.34	4.3
Horse 37	6	gelding	SWB	170	600	privately owned	dressage	novel	preNSAID	hard	Straight line	NA	October	1	2013	1.33	-5.05	5.49	0.02	6.23	4.89	2.76	-1.54	3.3
Horse 37	6	gelding	SWB	170	600	privately owned	dressage	novel	preNSAID	soft	Lunge right	10	October	1	2013	1.37	-13.45	4.69	-9.64	5.78	12.03	3.29	1.5	2.53
Horse 38	13	mare	SWB	168	700	privately owned	dressage	novel	placebo	hard	Straight line	NA	May	20	2013	1.36286232286783	3.9665255860311905	6.87768148551842	-3.74400316873169	6.89153088003921	13.513255364266	3.22734947070259	-1.68039964500592	2.6723202051047
Horse 38	13	mare	SWB	168	700	privately owned	dressage	novel	placebo	hard	Lunge left	10	May	20	2013	1.20365912373616	-0.492512954366363	4.50844399186726	-3.54459097293718	6.83711002636512	10.3911208099995	3.61782598412789	1.24930761587297	2.76034981562184
Horse 38	13	mare	SWB	168	700	privately owned	dressage	novel	preNSAID	soft	Lunge left	10	June	5	2013	1.30052275914829	15.854334706378298	5.13459903996744	2.92576224019486	4.48534032168367	0.15059240528992904	2.34625625290118	5.96624225596885	2.69033951575229
Horse 38	13	mare	SWB	168	700	privately owned	dressage	novel	placebo	hard	Lunge right	10	May	20	2013	1.25862277623139	2.80021242943949	7.158376455335171	6.967821528258219	5.5385162356184	13.0106798481001	3.58887041090732	-5.8052012206301	2.57324832092601
Horse 38	13	mare	SWB	168	700	privately owned	dressage	novel	placebo	soft	Straight line	NA	May	20	2013	1.38812946917909	-3.45282006180702	6.540738596440299	-2.8920474318667906	7.2712607473850595	13.248178405894	3.33918668049565	-3.18865352735431	4.33862653332821
Horse 38	13	mare	SWB	168	700	privately owned	dressage	novel	preNSAID	hard	Straight line	NA	June	5	2013	1.40887296256898	9.76112492152706	11.2004371167274	-4.60909071326272	9.48589995790692	4.58960134904239	3.10708748849776	-1.74639502742465	1.96270769641418
Horse 38	13	mare	SWB	168	700	privately owned	dressage	novel	preNSAID	hard	Lunge right	10	June	5	2013	1.31558403527112	1.02259376946808	7.63026674656162	2.92252954451406	8.06446547331953	3.6666761446921403	3.2771641647968197	-3.07034810043329	2.87734297810285
Horse 38	13	mare	SWB	168	700	privately owned	dressage	novel	preNSAID	soft	Lunge right	10	June	5	2013	1.28170894526035	-6.620866193718921	5.03746271051074	-4.52561521596894	6.106841312592469	2.74306592275102	1.71265329111852	-3.5921009820025103	2.9339661451148396
Horse 38	13	mare	SWB	168	700	privately owned	dressage	novel	preplacebo	hard	Straight line	NA	May	16	2013	1.44589552238806	-0.59763861441949	8.21206486186968	2.23301432318006	5.5504988399688	7.06923720448019	2.30125088689769	-5.42482850725183	2.82184409901052
Horse 38	13	mare	SWB	168	700	privately owned	dressage	novel	preNSAID	hard	Lunge left	10	June	5	2013	1.26440011239112	16.7341006383069	10.601550067611	10.0623123153157	9.37152709689609	1.83690511033634	2.62824867819475	0.421517291498546	3.68799801710331
Horse 38	13	mare	SWB	168	700	privately owned	dressage	novel	NSAID	soft	Straight line	NA	June	8	2013	1.40390542426201	-1.6338896612490297	7.99396165608132	-4.11923436884942	5.16458594757621	6.20448006480566	3.14655799095219	1.88763456557277	3.65161043261062
Horse 38	13	mare	SWB	168	700	privately owned	dressage	novel	placebo	soft	Lunge left	10	May	20	2013	1.26235560319162	7.61030815797737	3.62914147792471	1.42874588721856	4.48197800904868	8.90341348660741	2.11704385563954	5.07592503824855	3.22513376690975
Horse 38	13	mare	SWB	168	700	privately owned	dressage	novel	placebo	soft	Lunge right	10	May	20	2013	1.26724724790887	-6.95619116233825	5.32993322146619	-3.44262454869185	6.181582941412629	10.845627086341699	2.28039066758658	-3.3128536012671	3.77684828501086
Horse 38	13	mare	SWB	168	700	privately owned	dressage	novel	NSAID	soft	Lunge left	10	June	8	2013	1.24678140669467	7.943055643585949	4.12439040994258	1.7694644492713698	4.33575747939597	0.848139153181233	1.555469643762	4.03565043206385	2.55148328605926
Horse 38	13	mare	SWB	168	700	privately owned	dressage	novel	preplacebo	soft	Lunge left	10	May	16	2013	1.30475302889096	9.33381355354719	5.827445355321041	0.5861331849479992	5.17950801463603	4.0544718361455	1.97134942705253	3.5808022913117403	3.70608793732338
Horse 38	13	mare	SWB	168	700	privately owned	dressage	novel	preNSAID	soft	Straight line	NA	June	5	2013	1.45343230123739	6.6710669832082	13.663657532180501	-7.43300692467023	7.830473823146151	7.86039468660039	3.62865053972324	-2.83106872529469	3.38051009035894
Horse 38	13	mare	SWB	168	700	privately owned	dressage	novel	NSAID	soft	Lunge right	10	June	8	2013	1.24018189334436	-2.18518343850892	4.28929000058528	-0.348864067849893	3.7018280915833404	5.45933465404718	1.8364831744045402	-0.328336420629852	2.35154919710476
Horse 38	13	mare	SWB	168	700	privately owned	dressage	novel	NSAID	hard	Lunge left	10	June	8	2013	1.22299225438239	5.60864571065911	8.13397504494729	1.80067232675351	7.750499498192931	2.02291866995722	2.27338460940291	-0.185921290193956	3.71569375741161
Horse 38	13	mare	SWB	168	700	privately owned	dressage	novel	preplacebo	soft	Lunge right	10	May	16	2013	1.32209980557356	-16.6286587300469	6.86607573448051	-5.742235478842	3.84348159140396	6.709106633532	2.14811485811837	-4.93180328574352	3.2000626702706203
Horse 38	13	mare	SWB	168	700	privately owned	dressage	novel	preplacebo	soft	Straight line	NA	May	16	2013	1.4480419681753298	-10.517583349734602	7.64888955189266	-8.42290884440982	4.80879698013396	6.772993368062361	3.5221852272744094	-3.4813308890782504	3.24352274665615
Horse 38	13	mare	SWB	168	700	privately owned	dressage	novel	preplacebo	hard	Lunge left	10	May	16	2013	1.23977943829817	-2.58368288604714	6.39901993927229	-3.68803618944149	5.49906119637564	3.78442851451372	2.50182035709136	1.07800381205155	2.89306698013957
Horse 38	13	mare	SWB	168	700	privately owned	dressage	novel	preplacebo	hard	Lunge right	10	May	16	2013	1.25818683212685	-5.63047634506445	9.47781435795961	5.70470707579107	7.12840886327442	5.11984180328115	3.3945248723814805	-5.48460582849826	3.1761017921268104
Horse 38	13	mare	SWB	168	700	privately owned	dressage	novel	NSAID	hard	Straight line	NA	June	8	2013	1.34903073248145	-7.86743319096346	13.229155968802402	-2.50331603787933	9.71348671184885	4.59387498015033	3.46519210229492	1.43885681109712	8.05544195479698
Horse 38	13	mare	SWB	168	700	privately owned	dressage	novel	NSAID	hard	Lunge right	10	June	8	2013	1.23839009287926	-4.89658007174165	6.39536589425125	5.43079568758745	5.68208902889245	4.49391924458866	3.46444786548645	-4.35636913869113	2.82569559715777
Horse 39	16	gelding	SWB	167	540	SHGS	allround	novel	preNSAID	soft	Lunge left	10	September	23	2015	1.2583892617449663	-10.331881897871266	6.026511808391869	0.60347736500372	5.656631449942413	7.362272225436942	2.711118033327835	-0.4904459979647238	2.7264077540347262
Horse 39	16	gelding	SWB	167	540	SHGS	allround	novel	placebo	soft	Straight line	NA	October	14	2015	1.31987577639752	-6.07159700987009	4.39581465489605	-8.28416224686368	6.64827338509573	4.13874754284541	1.9380902713520498	2.96413471505327	3.64270550589792
Horse 39	16	gelding	SWB	167	540	SHGS	allround	novel	placebo	hard	Lunge right	10	October	14	2015	1.25221746843368	1.65258623257544	8.16182381452534	-6.87732069138361	8.1389395877957	3.92870747489242	2.41843511915109	3.61775011981316	2.45969636717045
Horse 39	16	gelding	SWB	167	540	SHGS	allround	novel	preNSAID	soft	Lunge right	10	September	23	2015	1.2640835394339105	0.8670799043765501	3.980298505405201	-0.7858298088803559	4.113212284767616	-1.009080264942558	2.076329001988961	3.802490542539303	1.8403863896983979
Horse 39	16	gelding	SWB	167	540	SHGS	allround	novel	placebo	hard	Straight line	NA	October	14	2015	1.35407663497551	-5.09100672979616	6.41052107532764	-5.62556193994521	10.1401742476474	2.5996657046822498	3.24096652707677	2.19391461745524	2.3936339926524
Horse 39	16	gelding	SWB	167	540	SHGS	allround	novel	NSAID	hard	Lunge left	10	September	26	2015	1.2289541600098315	-9.300082669718385	5.629104839070599	0.0488247085374563	5.598384293465512	9.133647693700654	2.9327088337148135	-0.1598494355223641	2.4872161415672926
Horse 39	16	gelding	SWB	167	540	SHGS	allround	novel	preplacebo	soft	Lunge left	10	October	11	2015	1.21580547112462	-7.768868376337384	5.630908254906227	-5.355045949708343	5.321931600174764	7.2775008615819115	2.5296571686048392	1.963941888822928	2.491944159453384
Horse 39	16	gelding	SWB	167	540	SHGS	allround	novel	placebo	soft	Lunge right	10	October	14	2015	1.2361914781693844	-1.7300307676514004	5.1762142428924784	-2.0106085247976777	4.6592019086957865	3.5468540194298837	2.2679647088031216	2.7125411298715583	2.8187258065951704
Horse 39	16	gelding	SWB	167	540	SHGS	allround	novel	preNSAID	hard	Lunge left	10	September	23	2015	1.25419536265082	-6.1751875502152425	3.65508688729275	1.413425521878142	5.50345048876821	6.499251139648512	3.1734227448871803	-0.623758938056888	1.9919573737091807
Horse 39	16	gelding	SWB	167	540	SHGS	allround	novel	preNSAID	hard	Straight line	NA	September	23	2015	1.34655650045838	-3.80883857244364	8.18790864478403	1.43717682227281	8.93810907539713	3.4770267841787397	3.53284618870324	1.8155762127895803	2.33425497030105
Horse 39	16	gelding	SWB	167	540	SHGS	allround	novel	preplacebo	hard	Straight line	NA	October	11	2015	1.3304949441192124	-6.5255792360427805	13.314455204108404	-3.278552358803754	9.45960525573366	3.989779251134025	3.5909441935235966	5.099176612573266	3.3779172657541925
Horse 39	16	gelding	SWB	167	540	SHGS	allround	novel	placebo	hard	Lunge left	10	October	14	2015	1.2998228976822248	-6.60439930481077	6.1737474743790095	-2.2989065072378234	6.9234817126814505	6.128279559403514	3.674720739794919	-0.81537789140579775	3.458069573373971
Horse 39	16	gelding	SWB	167	540	SHGS	allround	novel	preplacebo	soft	Straight line	NA	October	11	2015	1.32064107154139	-6.256161635987221	4.05270295102166	-3.8915911445238005	4.27009397937517	2.81972941542383	2.04382802697615	4.57889337429975	2.81559985843097
Horse 39	16	gelding	SWB	167	540	SHGS	allround	novel	preNSAID	soft	Straight line	NA	September	23	2015	1.33403086581219	-2.88984114449438	4.19184296278155	-5.08461343858944	6.17007879700508	2.51080729878377	2.58764771552371	2.97158617436006	2.9070881976174703
Horse 39	16	gelding	SWB	167	540	SHGS	allround	novel	placebo	soft	Lunge left	10	October	14	2015	1.2214305542703803	-8.40848121744975	4.926683102593605	-5.783709894697814	5.925145742370267	8.368188896482684	2.563664249981539	2.9891147653285106	3.0396766915217026
Horse 39	16	gelding	SWB	167	540	SHGS	allround	novel	preplacebo	hard	Lunge right	10	October	11	2015	1.2831479897348161	0.10299566774716111	5.876745750420485	-0.1985687250497873	6.731327895231684	2.0498575525688927	2.7795844354495305	5.143322958674185	3.0029708038665825
Horse 39	16	gelding	SWB	167	540	SHGS	allround	novel	NSAID	hard	Straight line	NA	September	26	2015	1.3711152550232235	-4.82401611886614	5.405453122485718	-2.199356265810935	5.257755577370589	3.0632368367692164	3.45340932750317	3.2705589873146015	3.5429234522536808
Horse 39	16	gelding	SWB	167	540	SHGS	allround	novel	NSAID	soft	Lunge left	10	September	26	2015	1.280228699600302	-12.4448572365913	6.010868418950527	0.2222546589005911	6.476307477720006	8.873827001798379	3.4923251461875675	2.2969712906728788	2.9102663203233687
Horse 39	16	gelding	SWB	167	540	SHGS	allround	novel	NSAID	soft	Lunge right	10	September	26	2015	1.2490034546904065	-0.1427460520751605	3.7743392460390757	0.4837305920290236	4.0231311629477755	2.879629700398129	2.3398277997503927	5.745430752708002	2.4856873816127485
Horse 39	16	gelding	SWB	167	540	SHGS	allround	novel	preplacebo	hard	Lunge left	10	October	11	2015	1.2530366960746706	-4.357013119538319	8.089541938717526	0.0921783000545096	7.407698578269229	5.240313920189308	2.654713948798559	-0.4972628017936285	2.8290466508497008
Horse 39	16	gelding	SWB	167	540	SHGS	allround	novel	preplacebo	soft	Lunge right	10	October	11	2015	1.2332721070585149	-0.8492549522759724	5.959331704784385	0.8035909738839853	5.870369979219775	3.242069307726494	2.521060136053961	5.595753176342014	2.834237127315397
Horse 39	16	gelding	SWB	167	540	SHGS	allround	novel	preNSAID	hard	Lunge right	10	September	23	2015	1.28071335426855	1.83586201240454	4.01180058869952	-2.38679005769485	4.70960984238153	2.9327997572770204	3.97446728879634	3.96276809708697	1.95192585031946
Horse 39	16	gelding	SWB	167	540	SHGS	allround	novel	NSAID	hard	Lunge right	10	September	26	2015	1.265665715349299	1.3346979456804697	4.057802662150791	-1.8307915827453998	6.477885487869201	1.9454028889483388	2.6677492605933786	4.273333581724804	3.139014685214741
Horse 39	16	gelding	SWB	167	540	SHGS	allround	novel	NSAID	soft	Straight line	NA	September	26	2015	1.3586957034535	-6.40157745707722	5.12514876253999	-2.01992433012945	4.26106644042454	1.78089349042187	2.44972037632341	3.29678118653587	2.9326214212290607
Horse 46	16	gelding	SWB	167	577	SHGS	allround	novel	NSAID	hard	Lunge right	10	November	12	2015	1.2139156180606956	8.365007021660315	2.454947717672932	1.3734238332110216	3.1926349644718055	3.6864335409784994	1.6938519338993194	-0.4226318380591884	1.6325976220824006
Horse 46	16	gelding	SWB	167	577	SHGS	allround	novel	preplacebo	soft	Straight line	NA	October	20	2015	1.27805486284289	5.46714762083631	4.23154966761494	1.15775998831697	5.52785838155862	4.44532234528576	2.29427532846917	1.87005783126452	3.18329681261875
Horse 46	16	gelding	SWB	167	577	SHGS	allround	novel	NSAID	hard	Lunge left	10	November	12	2015	1.2435793457691267	-3.912448185477389	2.4626727614416244	-1.5649362203551156	4.376632504029968	8.512396304373318	2.6439343425232185	7.833262905974782	7.031184403194921
Horse 46	16	gelding	SWB	167	577	SHGS	allround	novel	preNSAID	soft	Lunge right	10	November	9	2015	1.1868745636490574	2.5297437015564133	3.1323457836242055	2.7273192899671477	3.0234688959341773	0.3926715389371145	2.0812546425335716	-1.1150330313983796	1.735375804340817
Horse 46	16	gelding	SWB	167	577	SHGS	allround	novel	preNSAID	hard	Lunge left	10	November	9	2015	1.283538053106479	-6.103398048680057	5.090203562165766	-0.6915833076646853	4.044717899373646	5.106825645088231	2.498771311326814	5.10594855429862	1.9268171803063934
Horse 46	16	gelding	SWB	167	577	SHGS	allround	novel	preplacebo	hard	Straight line	NA	October	20	2015	1.2742542716478424	4.983164540868989	4.830399402872477	4.203493275654207	6.0025882703050035	4.086806921101398	2.470270846203328	3.0522408346787975	2.355776310322593
Horse 46	16	gelding	SWB	167	577	SHGS	allround	novel	preNSAID	soft	Lunge left	10	November	9	2015	1.2243253594123578	-4.712313013861152	3.0307982087560834	-2.07149230390247	2.867653593197643	5.8724318905072295	1.625530054020995	5.344562677916476	2.1164141882565035
Horse 46	16	gelding	SWB	167	577	SHGS	allround	novel	preplacebo	hard	Lunge right	10	October	20	2015	1.1951275568834752	7.338899536435255	3.9544355786745498	2.4873595420582513	4.0538407131017	1.6735897923803866	3.221998486362392	-4.675674037694766	2.6209043665922422
Horse 46	16	gelding	SWB	167	577	SHGS	allround	novel	placebo	soft	Straight line	NA	October	23	2015	1.27370212649279	0.797482649083057	2.8644378523214	0.180585993711934	4.16759549584002	4.02483718485119	1.94471159434238	0.23278858642931	2.34627140831233
Horse 46	16	gelding	SWB	167	577	SHGS	allround	novel	preNSAID	soft	Straight line	NA	November	9	2015	1.31578956224989	-0.248871656465029	2.70746847359963	1.84901130369655	4.66119946784568	3.7543619041620206	1.85598687600359	2.44011294710862	2.42884693808034
Horse 46	16	gelding	SWB	167	577	SHGS	allround	novel	preplacebo	hard	Lunge left	10	October	20	2015	1.2025223639829887	3.2038540887771503	5.640003819525376	8.266913613073577	6.090980926301135	7.180032376530923	2.253436310669015	4.842062667245045	2.553739537445657
Horse 46	16	gelding	SWB	167	577	SHGS	allround	novel	NSAID	soft	Straight line	NA	November	12	2015	1.27112727833861	1.5849804376506202	5.40833874709626	3.91349876795034	5.45880714253132	6.277957930832409	2.08443332186138	6.4782375009215	5.11047386228187
Horse 46	16	gelding	SWB	167	577	SHGS	allround	novel	preplacebo	soft	Lunge left	10	October	20	2015	1.1962890625	0.0388915331566524	2.449501023350052	0.6995272071239904	3.812367938339782	7.77653714268702	1.779667920966476	5.669411821371071	2.0683482030244766
Horse 46	16	gelding	SWB	167	577	SHGS	allround	novel	placebo	soft	Lunge left	10	October	23	2015	1.1904761904761905	-5.247237728230996	3.4723581485128237	-2.9499745753193003	3.932913653122354	6.028558553469624	2.034795998963159	4.38084683875986	1.681009867518678
Horse 46	16	gelding	SWB	167	577	SHGS	allround	novel	NSAID	hard	Straight line	NA	November	12	2015	1.29357806532289	2.74128247626261	3.0884642343536997	4.3071572055894	2.79042080897403	6.32341669166892	1.9030584351726498	6.81031820199194	2.19634861501208
Horse 46	16	gelding	SWB	167	577	SHGS	allround	novel	placebo	hard	Straight line	NA	October	23	2015	1.30038991083039	3.7081635648941496	4.9264732768702	3.76839330378639	5.20157561275727	3.74963629678724	2.1415469518971	-0.261757008853614	2.48035183819999
Horse 46	16	gelding	SWB	167	577	SHGS	allround	novel	placebo	hard	Lunge right	10	October	23	2015	1.212121212121212	4.501327694153635	3.442706946702495	3.5817893714778752	4.5903749351847996	0.8407272786054627	3.2918301957802174	-3.500110513857624	2.4841252990994693
Horse 46	16	gelding	SWB	167	577	SHGS	allround	novel	placebo	hard	Lunge left	10	October	23	2015	1.2201195219123504	-3.7662134487345726	6.935354349511305	3.90368145417945	5.841622958599375	6.441289242859674	2.118863920328487	4.449440519083367	2.8251517430949944
Horse 46	16	gelding	SWB	167	577	SHGS	allround	novel	preNSAID	hard	Lunge right	10	November	9	2015	1.2098650535132618	5.549682454977696	3.5037121682235854	0.9185576851938918	4.314340130876653	-0.4463504619480333	2.7110928283734124	-3.4748714362343467	2.79835040214081
Horse 46	16	gelding	SWB	167	577	SHGS	allround	novel	preNSAID	hard	Straight line	NA	November	9	2015	1.28142357343356	0.565288394237487	2.95644870152589	-0.067405117964601	3.8791219424180405	3.50405656583495	1.9068428409414198	2.84294352882386	2.8767528809961602
Horse 46	16	gelding	SWB	167	577	SHGS	allround	novel	NSAID	soft	Lunge right	10	November	12	2015	1.2081672103419114	5.3408816023480465	2.331162917024209	1.3865564979145055	3.2217557339433096	2.6656877120337117	1.5561139877483423	0.3173120184450445	1.8680348717459436
Horse 46	16	gelding	SWB	167	577	SHGS	allround	novel	placebo	soft	Lunge right	10	October	23	2015	1.2195121951219512	6.680143352328572	2.581234881087332	1.5984946326787268	5.265734661135088	2.7000375642003713	2.2117749539519544	-3.347584220724944	2.4524314059564607
Horse 46	16	gelding	SWB	167	577	SHGS	allround	novel	preplacebo	soft	Lunge right	10	October	20	2015	1.2339196639537935	8.420526972931702	3.4826277596649886	3.2505464443012047	4.876693210321448	1.6016932167589903	2.084958977424225	-0.6369624416283097	2.2812678195748015
Horse 46	16	gelding	SWB	167	577	SHGS	allround	novel	NSAID	soft	Lunge left	10	November	12	2015	1.184522242695446	-3.6058410612365357	2.237150394797657	-1.610522143118986	2.6488476898287168	6.017638583920316	1.5955020348500892	7.431788935785426	1.8472440065071505
Horse 40	15	gelding	SWB	166	600	NECS	dressage	intermediate	preNSAID	soft	Lunge right	10	October	23	2014	1.15770153889595	0.579376067425764	2.77768986404691	-7.750810944722419	3.6322696807826005	8.60412975194374	1.3665133720453	2.78885959785568	1.83859044712774
Horse 40	15	gelding	SWB	166	600	NECS	dressage	intermediate	preNSAID	hard	Straight line	NA	October	23	2014	1.32475051232421	-0.512007792641118	4.46648582685662	-8.64411330372616	6.799038062131661	-1.06077794015303	3.52550873122363	5.556669190672	3.5331837494485403
Horse 40	15	gelding	SWB	166	600	NECS	dressage	intermediate	NSAID	soft	Lunge left	10	October	26	2014	1.1376564277588168	3.0490416112605887	2.148036286572642	-1.0269662973918388	3.2102294762680335	-6.315120133035984	2.205545178102703	4.458576157094525	1.8845190991685772
Horse 40	15	gelding	SWB	166	600	NECS	dressage	intermediate	NSAID	hard	Straight line	NA	October	26	2014	1.31602899005276	3.39689675068172	4.00305852229463	-7.04311124265214	5.82154178361993	-0.480372364397475	3.552100900884	7.152524761595701	2.73852312657769
Horse 40	15	gelding	SWB	166	600	NECS	dressage	intermediate	preplacebo	soft	Straight line	NA	October	5	2014	1.37368821519131	-4.05644598219469	4.94383370254583	-9.58754300704546	5.56895478635452	1.08566071380132	2.9011403003853995	8.03807822183081	3.00551196948723
Horse 40	15	gelding	SWB	166	600	NECS	dressage	intermediate	NSAID	hard	Lunge right	10	October	26	2014	1.14782069179463	1.29847144266102	3.63691694366704	-3.77129097940783	4.69926955803344	5.05171707077886	1.9933635798120302	2.746503737605	1.74982644923478
Horse 40	15	gelding	SWB	166	600	NECS	dressage	intermediate	preNSAID	hard	Lunge right	10	October	23	2014	1.1946241911398705	-3.1673448907117105	4.340199515949106	-7.921636704514321	4.2076099553370865	4.431676582877117	1.9857635688732924	3.2466205168091706	1.6421796344237012
Horse 40	15	gelding	SWB	166	600	NECS	dressage	intermediate	preNSAID	soft	Lunge left	10	October	23	2014	1.16890707188778	3.3582632422924	3.6124352513119407	0.053199567909292	3.50525315759468	-6.26942102046962	1.73944515158404	1.6325832510938103	1.71046589564976
Horse 40	15	gelding	SWB	166	600	NECS	dressage	intermediate	preNSAID	soft	Straight line	NA	October	23	2014	1.29771003339617	1.06541794686919	3.87702358989535	-9.42638678845313	4.84289374287018	-0.7469944514987231	2.42057626862886	4.59048263937237	2.9007753312146805
Horse 40	15	gelding	SWB	166	600	NECS	dressage	intermediate	placebo	hard	Lunge right	10	October	8	2014	1.16725541391491	-3.19183392999336	4.71584977384651	-8.69843400547592	4.5079683007741	4.77426894782547	1.91103117960732	4.68413428083972	2.19412666031394
Horse 40	15	gelding	SWB	166	600	NECS	dressage	intermediate	NSAID	soft	Straight line	NA	October	26	2014	1.33104336625161	1.35299591946602	3.39082596786312	-7.50454062222684	4.4781401343409	2.20367315092466	3.41919204806314	6.18684361084333	2.5186753873168
Horse 40	15	gelding	SWB	166	600	NECS	dressage	intermediate	preplacebo	soft	Lunge right	10	October	5	2014	1.1997600479904	-0.256496442607456	3.4817128739231	-10.233255724799	4.29951155421651	5.26992492329634	1.56063301527427	6.67996015100155	1.59079012140528
Horse 40	15	gelding	SWB	166	600	NECS	dressage	intermediate	preNSAID	hard	Lunge left	10	October	23	2014	1.1784257440701	7.39164148047332	3.91573579777372	0.0789153012189805	4.90916681791522	-4.70915166078524	2.40189024457483	3.64549569851479	2.69634276633886
Horse 40	15	gelding	SWB	166	600	NECS	dressage	intermediate	preplacebo	hard	Lunge left	10	October	5	2014	1.14751623131511	3.40695343391309	2.67653413807723	-2.69003133670152	4.41509515997112	-5.39667534438408	2.01327468675573	4.32140589251498	1.70704034089457
Horse 40	15	gelding	SWB	166	600	NECS	dressage	intermediate	placebo	hard	Straight line	NA	October	8	2014	1.27536394928447	-2.4264804465495	5.23851887701945	-9.45625392979575	6.73318500854656	0.44328966520796304	4.64396471716608	7.42245192289256	4.89052075226178
Horse 40	15	gelding	SWB	166	600	NECS	dressage	intermediate	NSAID	soft	Lunge right	10	October	26	2014	1.16410670978173	5.18588257561732	2.07805982648405	-3.93052064527426	3.12032997125888	8.94186469868331	1.9453671036035	3.99833356100767	1.34903421308866
Horse 40	15	gelding	SWB	166	600	NECS	dressage	intermediate	NSAID	hard	Lunge left	10	October	26	2014	1.14795918367347	0.915571177872386	3.25460756373193	-0.841006132423554	5.2044055012554296	-6.56068980900417	1.88886623046916	4.78539845249674	1.8882226075621797
Horse 40	15	gelding	SWB	166	600	NECS	dressage	intermediate	placebo	hard	Lunge left	10	October	8	2014	1.2686107427833	2.49611052080877	2.41670819980565	-2.15813091536284	5.39048560022032	-6.44745154267522	2.43190220472581	4.02798444200034	2.23426186634479
Horse 40	15	gelding	SWB	166	600	NECS	dressage	intermediate	preplacebo	hard	Straight line	NA	October	5	2014	1.25298329355609	-0.7148951776979069	5.820970252670909	-9.09884129608066	4.87296390121382	-1.36874784668723	2.45804440481555	6.05436625758226	4.08585263571981
Horse 40	15	gelding	SWB	166	600	NECS	dressage	intermediate	preplacebo	hard	Lunge right	10	October	5	2014	1.16466361045719	-0.797793886491983	3.84450932158459	-7.49264126815832	6.35236378642765	5.19242120118834	1.9493412138609298	7.21975161720302	2.52248263921536
Horse 40	15	gelding	SWB	166	600	NECS	dressage	intermediate	placebo	soft	Straight line	NA	October	8	2014	1.387024808918744	-7.156312397584583	4.540197619822725	-9.944079789174303	5.992503616057573	0.522939148465601	3.1134700854136397	8.3425634024543	4.092959667025955
Horse 40	15	gelding	SWB	166	600	NECS	dressage	intermediate	preplacebo	soft	Lunge left	10	October	5	2014	1.22110771914522	2.88486445288152	2.60154220323211	0.16603233436064	2.87813755810886	-7.40341082039762	2.02491449556219	5.06340391833402	2.01564753907301
Horse 40	15	gelding	SWB	166	600	NECS	dressage	intermediate	placebo	soft	Lunge left	10	October	8	2014	1.25078173858662	2.12245751691103	1.92200467125149	0.88755801402607	4.04675252875912	-8.57900930462979	1.82786539811231	4.4704842190069	1.53368947065076
Horse 40	15	gelding	SWB	166	600	NECS	dressage	intermediate	placebo	soft	Lunge right	10	October	8	2014	1.18793786171185	-4.9935723568541	2.77668356345942	-11.0059342688802	5.14991689582057	7.229575600006789	1.15723268660007	4.01980966630827	1.29949978987616
Horse 41	11	mare	SWB	170	632	NECS	showjumping	intermediate	placebo	hard	Lunge right	10	October	8	2014	1.2532637075718	5.38180716970695	5.24035633969058	6.56677200682694	5.36885617550122	4.37062472532413	3.38166004606431	-1.8552771793628	2.74333504693619
Horse 41	11	mare	SWB	170	632	NECS	showjumping	intermediate	placebo	hard	Straight line	NA	October	8	2014	1.28869659118499	2.03999104151666	9.75033585309484	1.5708111384514998	7.08374846465755	1.56638563973911	2.34242840636499	-0.275720561509432	3.43028726837869
Horse 41	11	mare	SWB	170	632	NECS	showjumping	intermediate	placebo	hard	Lunge left	10	October	8	2014	1.26874279123414	6.32054540974935	4.74266258553193	-6.5123358724924	5.07995501960733	0.754691812708601	3.68343845388484	2.56351474296677	2.44319613961791
Horse 41	11	mare	SWB	170	632	NECS	showjumping	intermediate	placebo	soft	Lunge left	10	October	8	2014	1.26506024096386	9.78655809017025	5.99110889237067	-6.14330588061362	4.78799629176343	-0.783233959035431	1.78330106291184	3.29582995559766	2.30814158070406
Horse 41	11	mare	SWB	170	632	NECS	showjumping	intermediate	preNSAID	soft	Straight line	NA	October	21	2014	1.3312906700540446	16.495097518104966	8.540667471156393	1.305902951310769	7.943628898994609	4.822498681447038	4.4053543405363484	1.0230441411250535	2.8336032321486004
Horse 41	11	mare	SWB	170	632	NECS	showjumping	intermediate	preNSAID	soft	Lunge right	10	October	21	2014	1.26308791756689	4.94560046123048	6.79489048098395	6.40070151075976	5.37592001731044	9.51537039792771	2.71767939850053	-3.3262169935216996	2.04591109607003
Horse 41	11	mare	SWB	170	632	NECS	showjumping	intermediate	preNSAID	soft	Lunge left	10	October	21	2014	1.25909895730868	18.5632215528594	9.09440577527243	-8.77967658554174	7.48306188704571	0.574604944824544	2.90169677748481	4.01765735350475	3.3826444130385704
Horse 41	11	mare	SWB	170	632	NECS	showjumping	intermediate	NSAID	soft	Straight line	NA	October	24	2014	1.28400027711146	12.526251082069598	10.2383093915631	4.74030528273966	5.80884189951071	4.82341315031468	2.62079611969083	0.875571625321852	3.23906932196023
Horse 41	11	mare	SWB	170	632	NECS	showjumping	intermediate	preplacebo	soft	Straight line	NA	October	5	2014	1.212902717255917	7.724243695364316	10.388504801399726	-2.651733947670824	6.8177321079608015	-0.1382520635799388	3.4460711746111556	0.7841468261962132	3.6762273630705096
Horse 41	11	mare	SWB	170	632	NECS	showjumping	intermediate	NSAID	hard	Lunge left	10	October	24	2014	1.23593725241642	20.2356874559596	7.81800725798647	-6.343623329799221	5.57477218256364	1.52925975624584	2.59250963029974	0.927659047599161	2.32189533064443
Horse 41	11	mare	SWB	170	632	NECS	showjumping	intermediate	preNSAID	hard	Lunge left	10	October	21	2014	1.2886597952306	15.4343962442827	8.65187481634531	-18.2016544263428	7.70727314955451	4.90060754093191	3.3511309258408	2.9043419183606898	2.75024057059081
Horse 41	11	mare	SWB	170	632	NECS	showjumping	intermediate	placebo	soft	Straight line	NA	October	8	2014	1.32100220787933	10.2477372246341	6.763986683470261	-3.5787410607461903	3.55683967439168	2.9457526104484395	2.9331960700297	0.958528168808554	2.63454054527809
Horse 41	11	mare	SWB	170	632	NECS	showjumping	intermediate	NSAID	soft	Lunge left	10	October	24	2014	1.25371164632135	27.2034747261736	6.22786045233109	0.664068527821645	3.9296873208616594	1.15563291805615	1.6882124486164602	0.453773881419819	2.38404378952145
Horse 41	11	mare	SWB	170	632	NECS	showjumping	intermediate	preplacebo	hard	Lunge left	10	October	5	2014	1.2905084424836	16.1660132778944	6.52979251802018	-11.6632540735623	7.998023221848621	-1.9234651118054598	3.40340123367255	2.9002908000853806	2.87862592234468
Horse 41	11	mare	SWB	170	632	NECS	showjumping	intermediate	preNSAID	hard	Straight line	NA	October	21	2014	1.32793928730898	2.99638331143064	11.1899692806943	-2.67100711670995	7.54326246309587	2.48498757134841	4.58952880096162	0.41477042779715106	2.032443339727
Horse 41	11	mare	SWB	170	632	NECS	showjumping	intermediate	preNSAID	hard	Lunge right	10	October	21	2014	1.25488008923592	0.273826435391431	7.37912246746512	7.33106103452079	6.91245981329165	3.08007812811497	4.86665079445114	-0.890630137075597	3.0679860267845704
Horse 41	11	mare	SWB	170	632	NECS	showjumping	intermediate	preplacebo	soft	Lunge right	10	October	5	2014	1.2686905301314	6.25728901146695	6.0483834777600105	3.5917157309022296	5.5036145228347	3.27882389075536	3.3072234952991	-0.7764426093899969	2.10316021875337
Horse 41	11	mare	SWB	170	632	NECS	showjumping	intermediate	preplacebo	soft	Lunge left	10	October	5	2014	1.2584552461853076	15.455243173073857	9.949886504913673	-12.23443913574173	7.624084544600944	-1.5743990633557092	2.195609334578482	2.1217540122095877	3.297200737092517
Horse 41	11	mare	SWB	170	632	NECS	showjumping	intermediate	NSAID	hard	Straight line	NA	October	24	2014	1.31120207994638	3.7631640404517195	15.6784309931297	1.8038695365875497	7.8283239512320995	0.0826419772989109	3.7347410004531794	0.616015803688052	2.81045231782272
Horse 41	11	mare	SWB	170	632	NECS	showjumping	intermediate	NSAID	soft	Lunge right	10	October	24	2014	1.23359164953345	7.15974068057134	5.788047003599561	7.50158392783224	5.5263541244024	6.01806095546437	1.80543532459251	-1.66654481192324	2.38001188326766
Horse 41	11	mare	SWB	170	632	NECS	showjumping	intermediate	preplacebo	hard	Straight line	NA	October	5	2014	1.30303783476536	9.80750642940888	8.9376424967075	-1.7176963608858598	9.52061885884259	-1.52894852006552	3.3783760455552696	0.978548734320721	3.52150502753176
Horse 41	11	mare	SWB	170	632	NECS	showjumping	intermediate	placebo	soft	Lunge right	10	October	8	2014	1.2721027859051	3.15147274076655	6.47727094484146	8.63251140691522	5.88505319750751	5.49739117315726	2.48323071336544	-1.9178495837930603	2.1972782615141
Horse 41	11	mare	SWB	170	632	NECS	showjumping	intermediate	preplacebo	hard	Lunge right	10	October	5	2014	1.32118426807603	11.829099613642402	8.76429225342272	7.05984964797857	9.44992392479518	2.77447003062606	3.05069351744178	-0.7246398084779881	3.1396916600376
Horse 41	11	mare	SWB	170	632	NECS	showjumping	intermediate	NSAID	hard	Lunge right	10	October	24	2014	1.26870527000651	7.60227846009294	5.62123584272357	9.42493088640618	6.295662592200759	3.36681962471209	3.1309368067380094	-3.6518935389604894	3.12912177907148
Horse 42	15	gelding	SWB	167	540	privately owned	dressage	advanced	placebo	hard	Lunge left	10	September	18	2015	1.26064359172841	3.05786621106694	10.5303946557233	3.38458918133003	8.03990812491104	-2.76985224779599	3.85173951653265	2.60788717372508	3.84889138569169
Horse 42	15	gelding	SWB	167	540	privately owned	dressage	advanced	NSAID	hard	Lunge left	10	October	7	2015	1.25523012552301	2.67999103619619	6.93685014912071	5.39946011657018	6.384651507777889	0.44119612631511906	3.1837967402391003	-0.339800031716271	2.49729269535297
Horse 42	15	gelding	SWB	167	540	privately owned	dressage	advanced	NSAID	hard	Straight line	NA	October	7	2015	1.33421975766217	1.865322682162	7.02759985120138	4.59798540679076	6.81210572998781	-3.2784268304569006	2.74310872586184	-4.4888811467532	2.83772786325304
Horse 42	15	gelding	SWB	167	540	privately owned	dressage	advanced	placebo	hard	Straight line	NA	September	18	2015	1.41844004816178	9.11783528425273	7.7146083500488	5.42616457207353	6.758422437712559	-4.4808934625386	4.39222929757716	-3.21677235102188	4.26662602889322
Horse 42	15	gelding	SWB	167	540	privately owned	dressage	advanced	NSAID	hard	Lunge right	10	October	7	2015	1.28013073675609	4.1978367908019	7.94443072374732	4.34504492761613	8.05776250280034	-2.3566927539206	3.9341174528396894	-5.04941356239883	3.0779974309734204
Horse 42	15	gelding	SWB	167	540	privately owned	dressage	advanced	placebo	soft	Lunge right	10	September	18	2015	1.20887660823763	7.718898317453781	10.7958765365659	1.13633134133422	9.97029811328123	-2.88465867020348	3.8942945807323106	-1.78588023121701	2.51039971581826
Horse 42	15	gelding	SWB	167	540	privately owned	dressage	advanced	preNSAID	hard	Lunge left	10	October	4	2015	1.25548198469344	5.59235972646774	7.19627672125224	6.92617371923399	7.783069058351429	3.34983729242812	3.92397217437932	2.8172300291004	2.67155516350795
Horse 42	15	gelding	SWB	167	540	privately owned	dressage	advanced	preNSAID	soft	Lunge left	10	October	4	2015	1.23070504797664	6.27114033752325	5.89407210203761	3.10947304435514	5.41500578407607	-1.30533647175656	3.6538565477143004	2.13797545056909	2.65430916902238
Horse 42	15	gelding	SWB	167	540	privately owned	dressage	advanced	placebo	hard	Lunge right	10	September	18	2015	1.33634666404638	9.84510855825496	15.4811588244812	11.3270335971023	10.7902756194172	-6.9186852034376605	7.39790499859814	0.756599543224552	5.38029276991514
Horse 42	15	gelding	SWB	167	540	privately owned	dressage	advanced	placebo	soft	Lunge left	10	September	18	2015	1.22937330202933	0.0890899450991354	11.2833564342053	4.49687591779407	8.14299750137464	-5.03483000462266	2.76138014279325	1.8056550259850903	2.8248464067578
Horse 42	15	gelding	SWB	167	540	privately owned	dressage	advanced	NSAID	soft	Lunge right	10	October	7	2015	1.21901665989435	11.1423573473321	7.46137699969905	5.11266666505327	8.27103783062909	-2.37894494287963	3.0610815189895	-3.54824246081445	2.73167617703555
Horse 42	15	gelding	SWB	167	540	privately owned	dressage	advanced	preplacebo	hard	Lunge right	10	September	15	2015	1.27095727420227	3.5241829353609297	8.68246793182687	2.64373379351252	7.63222873297281	-0.378588580448409	4.3426480546512	-5.21953798874001	2.97295347858019
Horse 42	15	gelding	SWB	167	540	privately owned	dressage	advanced	preNSAID	hard	Lunge right	10	October	4	2015	1.27960489392749	6.219011109408661	5.970159871917099	4.56728903752924	5.0902212406941	0.366578777751793	3.06333507237688	-2.74113896894049	4.26396229199307
Horse 42	15	gelding	SWB	167	540	privately owned	dressage	advanced	placebo	soft	Straight line	NA	September	18	2015	1.34283703951389	5.07450303219393	11.3573458630039	4.65372622470745	8.4149173948531	-3.9601426288422994	2.46969656150069	-0.4405261987647541	3.39473563991191
Horse 42	15	gelding	SWB	167	540	privately owned	dressage	advanced	NSAID	soft	Lunge left	10	October	7	2015	1.28004179728318	5.15466280045708	7.27130270200229	4.16224027857194	9.96884052796015	-4.30424839854134	4.27550997004917	2.67152715386032	3.10371988840098
Horse 42	15	gelding	SWB	167	540	privately owned	dressage	advanced	preNSAID	soft	Straight line	NA	October	4	2015	1.40597554576381	6.90832867211061	5.917060135290869	3.1751639413755304	6.534067388672991	0.633058436115847	3.44243857111187	0.72248807161581	3.1575195095290702
Horse 42	15	gelding	SWB	167	540	privately owned	dressage	advanced	preplacebo	soft	Straight line	NA	September	15	2015	1.30486212616929	3.06545081059884	5.83611865681266	2.73096803255399	9.45488258102058	1.50524493562374	2.92117899795191	-2.06213091260633	2.49150628686837
Horse 42	15	gelding	SWB	167	540	privately owned	dressage	advanced	NSAID	soft	Straight line	NA	October	7	2015	1.35936610731692	6.855071359297889	6.58932431813713	5.15546341670084	5.11597551507514	-3.09178207247179	3.0968899633448705	-1.61913922245263	2.87176406651607
Horse 42	15	gelding	SWB	167	540	privately owned	dressage	advanced	preNSAID	hard	Straight line	NA	October	4	2015	1.39621470679491	7.087834377740729	8.11148714130453	3.2335754789392	4.82416009255755	1.25634126545953	2.3597065228616	-1.36318260217941	3.38238093514289
Horse 42	15	gelding	SWB	167	540	privately owned	dressage	advanced	preplacebo	hard	Straight line	NA	September	15	2015	1.39146567717996	8.7577816182608	7.121558081509909	5.956859332836509	5.02594903427943	0.383884760874335	3.17631965864594	-3.3934188701475896	3.95715250716704
Horse 42	15	gelding	SWB	167	540	privately owned	dressage	advanced	preplacebo	hard	Lunge left	10	September	15	2015	1.28692603897093	3.27985565216418	8.10400611889983	1.72238766243274	6.04429398005221	2.92347156883326	3.62560536993986	0.516129419719265	3.84547431620976
Horse 42	15	gelding	SWB	167	540	privately owned	dressage	advanced	preNSAID	soft	Lunge right	10	October	4	2015	1.2396694214876	8.5948783615954	8.01189150744883	6.63648423361936	7.88769258213694	2.14663911938893	3.24103327831181	-1.9715059664596302	2.43013306775609
Horse 42	15	gelding	SWB	167	540	privately owned	dressage	advanced	preplacebo	soft	Lunge left	10	September	15	2015	1.22774708410068	5.48057550327513	8.44701047795583	4.99717030225606	7.45998266679402	0.520847995188392	4.27207654741963	0.568316083024923	3.3546266879423605
Horse 42	15	gelding	SWB	167	540	privately owned	dressage	advanced	preplacebo	soft	Lunge right	10	September	15	2015	1.2392354547364	6.6862545878065	9.21399055709014	2.14182000112018	8.01289607152612	0.926128695103629	3.96700784977835	-3.2897998349562005	3.03075773187271
Horse 43	21	mare	SWB	160	500	privately owned	eventing	intermediate	preNSAID	soft	Lunge right	10	October	7	2014	1.32769782411646	-2.89629078588544	3.0464269843323	-12.6627191502713	4.71684956826171	9.45182218162769	2.24171602131125	-3.98657221857301	3.33440354765528
Horse 43	21	mare	SWB	160	500	privately owned	eventing	intermediate	preNSAID	soft	Lunge left	10	October	7	2014	1.28223393645818	-12.0519247926519	3.48554168383464	-1.9471045767576602	4.25513140683706	-4.87704088318658	1.72789693799935	-0.0196655326978413	1.8578477727751102
Horse 43	21	mare	SWB	160	500	privately owned	eventing	intermediate	placebo	hard	Lunge left	10	September	13	2014	1.30505709624796	-12.0338777667437	2.74575154298602	3.9087776715172207	4.13139454152081	-2.15754599138455	2.56390829211028	-0.976754846596912	2.50712531153967
Horse 43	21	mare	SWB	160	500	privately owned	eventing	intermediate	placebo	hard	Straight line	NA	September	13	2014	1.33595181001157	-3.93967790977945	3.39047675298592	-7.27035202387705	6.08845378038949	1.7072538796757897	2.47248368235797	-5.22043660441383	3.05046126368909
Horse 43	21	mare	SWB	160	500	privately owned	eventing	intermediate	NSAID	hard	Lunge left	10	October	10	2014	1.28	-14.9505226905751	3.07248547693357	-3.9371188362407	4.75156983885594	-1.6137851744518297	1.42451344311334	0.963639008148764	1.99217633706241
Horse 43	21	mare	SWB	160	500	privately owned	eventing	intermediate	placebo	soft	Straight line	NA	September	13	2014	1.37607925378945	-6.933991776547271	2.85891774497249	-7.637472642871339	4.65657791617761	1.9540583994813303	1.9653283577539797	-7.46408230956061	3.51782797425901
Horse 43	21	mare	SWB	160	500	privately owned	eventing	intermediate	preNSAID	soft	Straight line	NA	October	7	2014	1.35615111398127	-11.9719868998015	3.2212013149556498	-11.2164447813697	4.37733481455823	2.36360312781439	2.32516225000658	-3.7197183879014504	3.2819396712989195
Horse 43	21	mare	SWB	160	500	privately owned	eventing	intermediate	preNSAID	hard	Straight line	NA	October	7	2014	1.34271116328698	-5.2785466263361	3.06654446887531	-5.69546525364294	4.18712593101814	0.3815676212913541	2.05338615517983	-3.9626828620976	1.88283958038715
Horse 43	21	mare	SWB	160	500	privately owned	eventing	intermediate	NSAID	hard	Lunge right	10	October	10	2014	1.29746835443038	-2.72395605862324	2.97515467815749	-17.7495393941004	5.09114273230184	3.97188407889219	1.57283992960047	-8.00942143385699	1.64207570002109
Horse 43	21	mare	SWB	160	500	privately owned	eventing	intermediate	placebo	soft	Lunge left	10	September	13	2014	1.27218934911243	-11.4656915061185	2.96583795285435	-4.03773329902844	4.41302282901277	-4.16632918315458	2.05740684098797	-1.72947680624363	3.47195542465132
Horse 43	21	mare	SWB	160	500	privately owned	eventing	intermediate	preNSAID	hard	Lunge right	10	October	7	2014	1.33333333333333	-0.780033376990865	2.63521624182831	-16.8609177483798	5.26949584112728	4.12990125157525	2.14748894047053	-8.20085480486155	2.38768104206629
Horse 43	21	mare	SWB	160	500	privately owned	eventing	intermediate	placebo	hard	Lunge right	10	September	13	2014	1.30799605133268	-0.756285226839431	2.68118957958152	-16.4913426779635	4.64695006187407	5.50375771740611	2.08965071853339	-9.27717385960057	2.1387710416596
Horse 43	21	mare	SWB	160	500	privately owned	eventing	intermediate	preNSAID	hard	Lunge left	10	October	7	2014	1.31241997439181	-13.443614369065301	2.64261443564749	-0.3925602991633739	4.5877578240845	-2.0637131026093	2.37477897860192	1.5374442152241	1.67490295131669
Horse 43	21	mare	SWB	160	500	privately owned	eventing	intermediate	preplacebo	hard	Lunge left	10	September	10	2014	1.29130269654387	-16.2662108774875	3.44061335566801	0.937845047082079	5.37669894967372	-1.23236923387952	1.53158060258017	-1.8471441411927803	1.49068975182355
Horse 43	21	mare	SWB	160	500	privately owned	eventing	intermediate	placebo	soft	Lunge right	10	September	13	2014	1.27367733507511	0.670718680422581	1.7922857012257403	-8.12740604301763	3.2153519013897394	8.04577330386154	1.8699494175238998	-7.22546954493216	1.85931853223475
Horse 43	21	mare	SWB	160	500	privately owned	eventing	intermediate	preplacebo	soft	Straight line	NA	September	10	2014	1.35489970243739	-10.383571197997	6.1170186868986205	-11.0065410251656	4.79823955237427	2.23243759178405	2.42663288716169	-7.2058061199917	2.79616839009982
Horse 43	21	mare	SWB	160	500	privately owned	eventing	intermediate	NSAID	soft	Straight line	NA	October	10	2014	1.34614316450934	-11.1344153069055	3.69293748939118	-11.953665402940198	4.64542148431026	0.987526284075509	2.26468364252918	-3.59917722570389	2.32724913511846
Horse 43	21	mare	SWB	160	500	privately owned	eventing	intermediate	NSAID	soft	Lunge right	10	October	10	2014	1.25608415763856	-2.16628167504151	2.24294841700637	-7.04019399586413	3.9495753097103803	5.05217351980428	2.02195534655071	-3.0589497219317496	2.41035842108397
Horse 43	21	mare	SWB	160	500	privately owned	eventing	intermediate	preplacebo	hard	Lunge right	10	September	10	2014	1.31551029068534	-7.82407968309726	3.34135788224752	-24.2617910285706	5.67840950506868	6.49316786278999	2.56083553941709	-9.04928726349951	2.60824656540568
Horse 43	21	mare	SWB	160	500	privately owned	eventing	intermediate	NSAID	soft	Lunge left	10	October	10	2014	1.24188540784646	-12.766463578674902	3.3869775419365	-6.94879180087925	4.03178472121893	-4.33393248851109	2.953250125133	1.15272786662624	3.83765183965974
Horse 43	21	mare	SWB	160	500	privately owned	eventing	intermediate	NSAID	hard	Straight line	NA	October	10	2014	1.37399462457783	-8.53546418412663	5.67561814973555	-8.7564112036683	5.71630013447859	0.6109903184720039	3.1868019521734596	-5.03531054143345	1.7937676502438598
Horse 43	21	mare	SWB	160	500	privately owned	eventing	intermediate	preplacebo	soft	Lunge left	10	September	10	2014	1.30393551446183	-14.1944414354529	3.43406188822367	0.0925501140647641	5.56602808457918	-4.16020169029651	2.63553750499024	-1.8608456760400203	2.34085019251446
Horse 43	21	mare	SWB	160	500	privately owned	eventing	intermediate	preplacebo	hard	Straight line	NA	September	10	2014	1.43128412057916	-9.0080957205246	5.923826417537189	-10.4687770573969	6.60431081448098	1.53775306092395	3.62399393153866	-6.342567491283229	3.69407069012322
Horse 43	21	mare	SWB	160	500	privately owned	eventing	intermediate	preplacebo	soft	Lunge right	10	September	10	2014	1.28022759601707	-6.81009267391272	3.11581411670414	-13.4018481697086	4.3382879437251	8.67510162986159	1.84155429962925	-8.49730052781521	2.9282638332183
Horse 44	8	mare	SWB	164	540	privately owned	dressage	intermediate	placebo	soft	Lunge right	10	October	10	2014	1.31760379960165	6.853567594076011	5.56602087441392	6.528507124571321	6.83847715879937	3.94279176420649	2.84027681068267	3.75056052650563	4.31323916596264
Horse 44	8	mare	SWB	164	540	privately owned	dressage	intermediate	NSAID	hard	Lunge left	10	September	19	2014	1.43077014629115	9.68179571575914	9.42148548377144	-4.23041998629711	13.5009622685133	-3.06961411623899	3.96214543969391	5.7050793237588	3.00278411485971
Horse 44	8	mare	SWB	164	540	privately owned	dressage	intermediate	placebo	soft	Straight line	NA	October	10	2014	1.4760142741896602	6.240625678665249	6.182320272172871	-2.37045188489616	7.872203320654091	-2.63983514246801	3.44892035126381	7.669149610954431	2.9872464592773103
Horse 44	8	mare	SWB	164	540	privately owned	dressage	intermediate	placebo	soft	Lunge left	10	October	10	2014	1.37426900584795	10.8980422318636	7.96885715099695	3.57691680152785	6.044618312587821	-7.92748105287958	2.9481968941198	8.68080297851467	3.691664817113
Horse 44	8	mare	SWB	164	540	privately owned	dressage	intermediate	preNSAID	soft	Lunge right	10	September	16	2014	1.35384774797296	-0.714866778312867	8.3707144926489	5.33728364217169	8.93830751145689	8.99476425641357	2.9918514907444695	2.11152580625138	3.38607110224731
Horse 44	8	mare	SWB	164	540	privately owned	dressage	intermediate	NSAID	soft	Lunge left	10	September	19	2014	1.42091282074518	27.9521474638245	11.811937349426	4.15193286720018	8.10925347400759	-4.43322346132178	3.50200945226594	11.6065625787475	4.10277499494573
Horse 44	8	mare	SWB	164	540	privately owned	dressage	intermediate	placebo	hard	Lunge left	10	October	10	2014	1.39146567717996	5.45474193863377	8.1692441925842	-3.01569254138765	5.10537385292749	-5.83684287756675	4.6100272209624	6.28668937865196	3.91220248508854
Horse 44	8	mare	SWB	164	540	privately owned	dressage	intermediate	preNSAID	hard	Lunge right	10	September	16	2014	1.41929639136343	8.75895235621174	12.8807028800084	10.18987972499	10.1741445119362	10.74438944975	5.40068630979297	5.16526408176382	5.09915244928134
Horse 44	8	mare	SWB	164	540	privately owned	dressage	intermediate	preNSAID	soft	Straight line	NA	September	16	2014	1.45720092854059	1.4394673185264	5.16553031380187	1.10910447790855	5.03814289736938	2.18430206424881	3.01081386180653	10.0262409193616	2.59666342821512
Horse 44	8	mare	SWB	164	540	privately owned	dressage	intermediate	NSAID	soft	Lunge right	10	September	19	2014	1.3127506989182	5.60227669884696	8.66311073617302	6.63041239154852	6.45126343453136	6.22036151811207	2.75066782292872	3.0183948797139	4.13540791303389
Horse 44	8	mare	SWB	164	540	privately owned	dressage	intermediate	NSAID	hard	Lunge right	10	September	19	2014	1.37515614717811	8.49786631002591	8.12850122168527	6.24127600991003	6.322912091660019	4.46309819229453	3.1187386471701006	4.25140823463577	3.8777729686976197
Horse 44	8	mare	SWB	164	540	privately owned	dressage	intermediate	NSAID	soft	Straight line	NA	September	19	2014	1.40515113303154	7.83609816233885	6.78082639348495	2.76429536667594	7.1809760762814	0.224045589505382	3.25224640329428	9.37375453361379	4.61115435500998
Horse 44	8	mare	SWB	164	540	privately owned	dressage	intermediate	placebo	hard	Straight line	NA	October	10	2014	1.55075413528096	6.452919986347501	4.7420592775096	-3.15066461352581	5.619299079991	-0.314612900823647	4.00506918556141	6.377147218043379	3.1953341559270494
Horse 44	8	mare	SWB	164	540	privately owned	dressage	intermediate	NSAID	hard	Straight line	NA	September	19	2014	1.35613858576478	5.17664698295484	6.67990349342642	-1.08585251093492	6.68030689270564	1.5461763427998498	2.69874864975305	5.3428132502138	2.2273961518519
Horse 44	8	mare	SWB	164	540	privately owned	dressage	intermediate	preNSAID	hard	Straight line	NA	September	16	2014	1.57526254375729	5.19053967989487	8.27893312688901	-2.3477415060633	8.12705213342803	3.6046223521032603	5.06668167308498	7.24609379072943	3.38272437459001
Horse 44	8	mare	SWB	164	540	privately owned	dressage	intermediate	preplacebo	soft	Lunge left	10	October	7	2014	1.39945238819592	7.76433211182474	8.76455456785703	1.80623500664066	5.2494161772648	0.23358096781760904	2.25553054275342	8.95781345361639	2.3851270224675
Horse 44	8	mare	SWB	164	540	privately owned	dressage	intermediate	preplacebo	soft	Lunge right	10	October	7	2014	1.37859774503053	-0.847407897893874	7.889610791250221	10.0542937832612	9.41643734827178	7.21386075238066	3.06225042629426	3.42711945162975	3.63358730711918
Horse 44	8	mare	SWB	164	540	privately owned	dressage	intermediate	placebo	hard	Lunge right	10	October	10	2014	1.36816265634574	10.6289171299884	5.19715598024932	3.94591334389904	4.87709385913199	2.01907278395107	2.21678465877087	4.48602925555126	2.68635798182139
Horse 44	8	mare	SWB	164	540	privately owned	dressage	intermediate	preNSAID	soft	Lunge left	10	September	16	2014	1.37368248677123	9.84292922144627	18.2946682522592	3.347633339112	12.151150060908702	1.32759387165649	3.97869699377341	10.5846351737149	4.24356550020344
Horse 44	8	mare	SWB	164	540	privately owned	dressage	intermediate	preplacebo	hard	Straight line	NA	October	7	2014	1.47207126412061	-2.08476104270473	7.42836251659755	-0.919569891934352	9.57264682456543	5.41718489617012	3.20782076493588	4.5565913436015	2.16849646189018
Horse 44	8	mare	SWB	164	540	privately owned	dressage	intermediate	preplacebo	hard	Lunge left	10	October	7	2014	1.45483063375224	-1.4792768850368	8.17004370246477	-3.4493824117975502	8.98139093322722	-0.966021616870943	3.9747389412838703	4.47486399133655	3.1724825674473394
Horse 44	8	mare	SWB	164	540	privately owned	dressage	intermediate	preplacebo	soft	Straight line	NA	October	7	2014	1.46897368695152	6.474225507090441	3.9661289287217496	-1.11928984074407	6.02446072090369	2.25890095099377	2.78611517729265	8.28864610872611	2.15126190560298
Horse 44	8	mare	SWB	164	540	privately owned	dressage	intermediate	preNSAID	hard	Lunge left	10	September	16	2014	1.36707388016289	-2.11035672498231	7.30416508963804	-8.67966930618319	7.60864064574923	-1.61799790229238	3.3050500894822306	5.48868595167478	3.6089339073739906
Horse 44	8	mare	SWB	164	540	privately owned	dressage	intermediate	preplacebo	hard	Lunge right	10	October	7	2014	1.33224260839079	3.8080167682729704	10.0731763416453	5.61600987597692	8.44486928014134	8.09525279714436	3.1485955677723396	3.39774737091824	3.10608059526326
Horse 45	7	gelding	KWPN	167	620	privately owned	dressage	intermediate	preNSAID	hard	Straight line	NA	September	1	2016	1.33754068879033	-2.04487916794008	7.841143162189239	5.4296884675898	11.539855412612297	2.63513235924254	3.18484288651333	-1.75937955879905	4.47100659890376
Horse 45	7	gelding	KWPN	167	620	privately owned	dressage	intermediate	NSAID	soft	Lunge right	10	September	4	2016	1.2012891883973	16.3326158492679	6.21184887355214	-6.367883804586571	7.17754425690701	4.27226660134505	2.00866280741106	-4.32982808244247	3.1209742382683503
Horse 45	7	gelding	KWPN	167	620	privately owned	dressage	intermediate	NSAID	soft	Lunge left	10	September	4	2016	1.18010677156505	-1.22568608712705	5.70845499810063	-3.0200768457043004	4.59689146243134	0.721346700997189	1.92655383067843	-3.02764089781974	2.84499546628776
Horse 45	7	gelding	KWPN	167	620	privately owned	dressage	intermediate	preNSAID	hard	Lunge right	10	September	1	2016	1.27124907612712	-0.179486436794289	6.73045240215541	1.34587744397846	7.79773608251419	10.2133828657196	3.93296674509169	4.37143582058037	4.04509363966838
Horse 45	7	gelding	KWPN	167	620	privately owned	dressage	intermediate	preNSAID	hard	Lunge left	10	September	1	2016	1.21194632809118	-2.33940110004522	6.24996997425932	-1.68788015204044	7.56119222101128	0.989699735719756	2.67252100469113	0.0870035558179144	2.5491790993638
Horse 45	7	gelding	KWPN	167	620	privately owned	dressage	intermediate	preplacebo	soft	Lunge right	10	September	20	2016	1.23747790218032	2.15368821653542	4.49569350234481	-12.977261094502499	8.64546489380814	4.7822071251502	1.86009203937029	-2.63017083479701	2.9984808146651503
Horse 45	7	gelding	KWPN	167	620	privately owned	dressage	intermediate	preplacebo	soft	Lunge left	10	September	20	2016	1.20979640011803	-1.12060394664132	3.79840534257546	-8.35739487769763	6.97182108098893	0.885984324995757	1.98294934839316	-3.3083343462594805	2.85281256630304
Horse 45	7	gelding	KWPN	167	620	privately owned	dressage	intermediate	preNSAID	soft	Straight line	NA	September	1	2016	1.3391168371047	1.13161060975802	7.107109305635979	1.24529640825454	8.54807323193391	3.1951156018488405	3.1364511668121704	-1.56923126506712	2.49561999663743
Horse 45	7	gelding	KWPN	167	620	privately owned	dressage	intermediate	preplacebo	hard	Lunge right	10	September	20	2016	1.24459809853068	-4.13551209718542	8.62936681868016	-8.00545457550897	10.6446754678236	5.48887186371216	2.60736758332457	-1.02967089334688	2.88963694558024
Horse 45	7	gelding	KWPN	167	620	privately owned	dressage	intermediate	preplacebo	hard	Lunge left	10	September	20	2016	1.23086160312219	-4.15844494548903	5.35162010447608	-5.13359211502914	6.90963739283529	-0.917760580013557	3.32003639882355	-1.8406827309830203	2.56712754505583
Horse 45	7	gelding	KWPN	167	620	privately owned	dressage	intermediate	preplacebo	hard	Straight line	NA	September	20	2016	1.30851038258032	-7.84242612438984	5.41266994828729	-8.30989222431266	9.90130841829063	4.34845710519053	2.81804285450085	-2.24976630741177	2.68398455186783
Horse 45	7	gelding	KWPN	167	620	privately owned	dressage	intermediate	preNSAID	soft	Lunge left	10	September	1	2016	1.18712902218057	0.847246111231908	3.3317997692875503	-3.45763668256869	5.67414546182367	-1.21490610317916	1.8307241362982098	-1.08761471943287	1.95320983740814
Horse 45	7	gelding	KWPN	167	620	privately owned	dressage	intermediate	NSAID	soft	Straight line	NA	September	4	2016	1.3690975267408	4.48427666138351	9.33680151602178	3.0075092980661298	10.3813078445784	4.23875331505171	4.00005661463793	-1.50822945003628	3.74181485843277
Horse 45	7	gelding	KWPN	167	620	privately owned	dressage	intermediate	NSAID	hard	Straight line	NA	September	4	2016	1.2998822018535	1.61911450544533	14.2015803014887	4.27141679915209	13.397310433941	6.19795607604389	3.35786406663456	-2.99535177748781	2.35919065055894
Horse 45	7	gelding	KWPN	167	620	privately owned	dressage	intermediate	placebo	hard	Lunge left	10	September	23	2016	1.21786197564276	-1.15190692037933	6.35558004390712	-10.273911830044202	7.64122226448187	-1.34256488458832	3.81574995856894	-0.850965440575495	5.62662705428517
Horse 45	7	gelding	KWPN	167	620	privately owned	dressage	intermediate	placebo	hard	Straight line	NA	September	23	2016	1.30285669225778	-2.57296452536956	10.022398876755798	-1.81071764099442	9.34223890012344	2.50740982363541	3.0878326238171794	-3.21879669619782	2.8802842940433
Horse 45	7	gelding	KWPN	167	620	privately owned	dressage	intermediate	preNSAID	soft	Lunge right	10	September	1	2016	1.20269873863303	6.53750313348321	5.04937172820795	-5.1281981876907	6.29616237728392	3.35966460097298	1.33784563585686	-2.74914630271716	2.47593123614054
Horse 45	7	gelding	KWPN	167	620	privately owned	dressage	intermediate	preplacebo	soft	Straight line	NA	September	20	2016	1.35755606628988	-10.828999453471402	8.04694152225925	-5.53439855046642	11.445924650390301	5.23658174956973	1.71572543197269	-4.59376498672078	3.28639987306922
Horse 45	7	gelding	KWPN	167	620	privately owned	dressage	intermediate	placebo	hard	Lunge right	10	September	23	2016	1.27838027792581	0.196536284984475	7.87291994993053	1.33617329189165	7.66351760391064	3.6102876275725007	3.2760219404387003	-0.351333745405797	3.02164194688496
Horse 45	7	gelding	KWPN	167	620	privately owned	dressage	intermediate	placebo	soft	Straight line	NA	September	23	2016	1.27466841989967	-3.0914176135187397	7.321317708824031	-6.55873886330939	9.78010527802742	2.448230041166	3.02924692144319	-1.35432489661172	3.99432807346915
Horse 45	7	gelding	KWPN	167	620	privately owned	dressage	intermediate	NSAID	hard	Lunge right	10	September	4	2016	1.23554569935055	7.6249888786477795	7.39362077537809	-5.991662166980981	11.3353131535753	6.463917297715981	3.53703185228821	0.0554455563338727	3.02227574307638
Horse 45	7	gelding	KWPN	167	620	privately owned	dressage	intermediate	NSAID	hard	Lunge left	10	September	4	2016	1.20521172638436	-2.55216959184669	12.621652676194	2.45739111908974	4.83846273817821	2.70528069585498	5.83063317275765	-0.135912881717418	6.86136331046906
Horse 45	7	gelding	KWPN	167	620	privately owned	dressage	intermediate	placebo	soft	Lunge left	10	September	23	2016	1.21726822363765	-3.0925500732898596	5.37156760650699	-7.877665126562051	6.19028768833049	-1.96812151714624	2.04681063958208	-0.632980803264653	2.35190609894999
Horse 45	7	gelding	KWPN	167	620	privately owned	dressage	intermediate	placebo	soft	Lunge right	10	September	23	2016	1.22552682708115	3.4558132659030805	5.87365990299471	-6.77242283871521	5.64732604295479	3.5534589080688894	1.56476068906017	-1.83173121100281	2.4706474390813
Horse 47	15	gelding	SWB	167	570	SHGS	allround	novel	NSAID	hard	Lunge right	10	September	30	2015	1.2271649700181286	14.587877228415568	4.318505679065408	1.5545275738018827	6.296002878410697	5.162160211160803	2.448390974531148	-6.331610104727806	1.520394168958235
Horse 47	15	gelding	SWB	167	570	SHGS	allround	novel	placebo	soft	Lunge left	10	October	18	2015	1.1869436201780414	-8.581494770540212	3.2790149146828025	9.16568007012675	6.216110205596621	-1.64834945566986	2.2916522253398455	-2.0092227173592803	1.9588846605417127
Horse 47	15	gelding	SWB	167	570	SHGS	allround	novel	preNSAID	soft	Lunge right	10	September	27	2015	1.1944091486658195	9.663048979096287	3.985495691731657	-5.344719286617436	6.414975401098165	2.7609226555862834	1.6167194661738442	-4.064951524257935	1.6067211329717623
Horse 47	15	gelding	SWB	167	570	SHGS	allround	novel	preNSAID	hard	Straight line	NA	September	27	2015	1.41509467265059	-0.6803312452294011	4.50664195997651	2.64205012901505	4.23659790820211	-1.2190406517605	2.60275301664089	-4.56628295941021	2.37210627511454
Horse 47	15	gelding	SWB	167	570	SHGS	allround	novel	placebo	soft	Lunge right	10	October	18	2015	1.2143858010275572	19.959496633808115	4.439606418815209	9.897869488878502	5.7827013170655395	5.529413775715791	2.417947307777697	-2.329270171408193	2.0000438141724137
Horse 47	15	gelding	SWB	167	570	SHGS	allround	novel	preNSAID	hard	Lunge left	10	September	27	2015	1.3488266368266348	-17.317482443892466	6.011268345076162	4.555705893088959	10.55403138163005	-5.1306258483986245	4.0325446260822755	-2.28147585238075	3.161177508262972
Horse 47	15	gelding	SWB	167	570	SHGS	allround	novel	placebo	soft	Straight line	NA	October	18	2015	1.36960761855327	8.081264718871	5.43833728159972	-2.1047331310918	4.64815069593239	-1.26092397960778	2.16956866721206	-3.9626858922308705	2.99757615811537
Horse 47	15	gelding	SWB	167	570	SHGS	allround	novel	placebo	hard	Lunge left	10	October	18	2015	1.2898515453881723	-12.567796063394448	7.640203497998895	7.739255176012065	10.449599204128027	-3.9108639370950162	3.5197342355033925	-0.9333526281867673	3.451144538230402
Horse 47	15	gelding	SWB	167	570	SHGS	allround	novel	preNSAID	soft	Lunge left	10	September	27	2015	1.198257080610022	-13.417359411670391	4.894832376647532	-6.665531470574929	4.619084203611752	-4.050161863436088	2.5601026390877193	-2.04321912743505	2.066418439724409
Horse 47	15	gelding	SWB	167	570	SHGS	allround	novel	placebo	hard	Straight line	NA	October	18	2015	1.35813404192501	7.90900564862573	3.7288592815406805	-0.290134020410946	4.62377968120272	-0.236068867616276	1.99210170718798	-3.4710222496417806	2.43617938683557
Horse 47	15	gelding	SWB	167	570	SHGS	allround	novel	NSAID	hard	Straight line	NA	September	30	2015	1.30843496711458	-1.73222481584046	5.22226158561962	-0.413848050837973	6.248203145299649	-2.16509136809849	2.97523007740318	-6.431243196506589	2.5761579515327
Horse 47	15	gelding	SWB	167	570	SHGS	allround	novel	preplacebo	soft	Straight line	NA	October	15	2015	1.33851977924349	0.311174136488474	3.69841327735639	-3.89240059213897	5.38310872012417	-0.24125025881705797	2.40127013479565	-5.06878840896718	2.49462543645415
Horse 47	15	gelding	SWB	167	570	SHGS	allround	novel	preNSAID	soft	Straight line	NA	September	27	2015	1.3539653827356	1.9502496317541003	4.21506514959435	-4.39766137407948	5.26329548428732	-2.4498074241057	2.27455034189014	-5.4145791516184	1.7439567804064198
Horse 47	15	gelding	SWB	167	570	SHGS	allround	novel	NSAID	hard	Lunge left	10	September	30	2015	1.2585352791538358	-11.186705065093266	3.452399805752641	3.067658602932296	7.141472198789693	-4.241152099236781	2.5668674402449594	-2.872422248470298	5.149235064492436
Horse 47	15	gelding	SWB	167	570	SHGS	allround	novel	preplacebo	hard	Straight line	NA	October	15	2015	1.34600932841434	0.802989113784297	2.81095156174712	-1.9871859651206603	3.66730179856016	0.88922271387321	2.51563060333884	-6.636771445634479	2.46366627719832
Horse 47	15	gelding	SWB	167	570	SHGS	allround	novel	placebo	hard	Lunge right	10	October	18	2015	1.2723335138061722	22.183756512214508	3.590150352556117	3.3483136779960145	6.367460260381878	3.996241773902861	2.2397754964910264	-4.176574403617836	1.7996610631285501
Horse 47	15	gelding	SWB	167	570	SHGS	allround	novel	preplacebo	soft	Lunge left	10	October	15	2015	1.27817801533814	-16.814224712168	5.30676256874964	-0.837428360615693	6.32163766174384	-3.51725074799669	4.52274561778718	-1.33835271896493	3.32055974917544
Horse 47	15	gelding	SWB	167	570	SHGS	allround	novel	preNSAID	hard	Lunge right	10	September	27	2015	1.2676743052169672	15.039156551924826	6.115432556097321	-1.264466160649305	9.081515335936082	3.1594355226150914	3.0351383259931413	-3.1745256256287635	1.8998022980744198
Horse 47	15	gelding	SWB	167	570	SHGS	allround	novel	preplacebo	hard	Lunge left	10	October	15	2015	1.29183793305931	-17.2604237797863	6.38116059423803	2.5811410091431	8.96405168542622	-2.38809010036566	3.21890147309329	-2.56736554893588	3.39291512298423
Horse 47	15	gelding	SWB	167	570	SHGS	allround	novel	preplacebo	hard	Lunge right	10	October	15	2015	1.2731740004467276	14.173725439009937	5.983925794043618	6.123223074334729	6.009881077468329	7.107673207862119	2.3378196782202347	-3.3941871885403865	1.95930806211325
Horse 47	15	gelding	SWB	167	570	SHGS	allround	novel	preplacebo	soft	Lunge right	10	October	15	2015	1.24702414692212	17.246300149081	3.76651892070639	5.36901258549811	6.695055351818951	8.38133231940623	2.19180004318185	-3.20943021975661	2.80026961361394
Horse 47	15	gelding	SWB	167	570	SHGS	allround	novel	NSAID	soft	Lunge left	10	September	30	2015	1.206240985970893	-11.910373761043546	3.508292157571429	-0.3702172309639032	4.671984577768512	-3.8721368029196563	1.9329821242679037	-3.1451368857087068	1.643144166784028
Horse 47	15	gelding	SWB	167	570	SHGS	allround	novel	NSAID	soft	Lunge right	10	September	30	2015	1.2235968903419479	12.49700082132276	6.736607657874439	-0.3311178150101727	12.233343240750772	4.026473087787898	2.32279357214379	-4.853860476952628	2.68053780578358
Horse 47	15	gelding	SWB	167	570	SHGS	allround	novel	NSAID	soft	Straight line	NA	September	30	2015	1.31922271662491	0.841426015048676	4.36738565606171	-1.62011336678914	4.78656822965772	-2.06439281190486	2.35716438631813	-5.799981342213309	2.57818872795998
Horse 48	14	gelding	SWB	166	570	SHGS	allround	novel	preplacebo	soft	Straight line	NA	October	15	2015	1.23173277661795	-2.59827760605695	3.4419158342615	1.50983667937676	3.2263932992010504	2.47726347677572	1.7279261599322597	3.1875118421015793	2.28941337446716
Horse 48	14	gelding	SWB	166	570	SHGS	allround	novel	preplacebo	hard	Lunge right	10	October	15	2015	1.3650878810667	-10.557918981642198	5.29067562875525	-2.16632895240117	5.32085529233415	4.31652326787869	2.25930499468057	5.64194154070132	3.21074477295487
Horse 48	14	gelding	SWB	166	570	SHGS	allround	novel	NSAID	hard	Straight line	NA	September	30	2015	1.22563982858101	-1.5450957998810302	2.23308804886361	2.20866327652847	3.5847960594059294	2.46521865911553	1.7942883967852503	2.41764912477383	2.08067881391553
Horse 48	14	gelding	SWB	166	570	SHGS	allround	novel	preplacebo	hard	Straight line	NA	October	15	2015	1.28231941348165	-1.04795729676666	3.3859040817516997	-0.956795655410674	4.05468637778391	2.01731218406535	2.45618130442308	4.01295539875694	3.13769926153085
Horse 48	14	gelding	SWB	166	570	SHGS	allround	novel	placebo	hard	Lunge left	10	October	18	2015	1.1955366631243358	-6.561837385747487	3.50779172658881	6.957160336216764	4.549938189101707	3.7104511624204526	2.3255698655468047	4.351708954835928	2.838024550826393
Horse 48	14	gelding	SWB	166	570	SHGS	allround	novel	preNSAID	soft	Lunge right	10	September	27	2015	1.16634268258817	-7.238499613389341	3.1467646342551148	0.061274055248301006	4.288864929435224	0.8492678283965869	1.964798242603356	7.237002817576264	2.0873122447033006
Horse 48	14	gelding	SWB	166	570	SHGS	allround	novel	placebo	soft	Lunge left	10	October	18	2015	1.182160128962923	-5.202758909010127	3.5234066762778027	6.361816409054213	2.8728660883029034	2.313538086472888	2.1487772751745977	4.521994427035176	2.639359344058653
Horse 48	14	gelding	SWB	166	570	SHGS	allround	novel	placebo	soft	Lunge right	10	October	18	2015	1.178167828805001	-5.387302862970823	4.476718002961465	-1.036466908243202	3.36861201231076	6.439652755868487	1.6434114659226107	7.315288071954813	2.2923317666275556
Horse 48	14	gelding	SWB	166	570	SHGS	allround	novel	preplacebo	soft	Lunge left	10	October	15	2015	1.1766090128250384	-3.9969748568939885	4.265716025590844	7.258956634098246	4.396300330818933	0.913776536602888	1.4456114372682407	2.7834097439682197	2.0883584236590558
Horse 48	14	gelding	SWB	166	570	SHGS	allround	novel	placebo	hard	Lunge right	10	October	18	2015	1.2139605462822458	-9.024954040010648	4.9747161526654615	-1.3536175680234157	6.260181964896293	6.99127814038249	2.9714195940195176	8.886013365937112	3.4520872450783036
Horse 48	14	gelding	SWB	166	570	SHGS	allround	novel	NSAID	hard	Lunge left	10	September	30	2015	1.1743820838454184	-6.131933637670632	3.887953176624928	11.155910534509347	3.5959061019324046	1.4494582121932134	2.27336160567948	2.46141237957783	3.101936324847057
Horse 48	14	gelding	SWB	166	570	SHGS	allround	novel	NSAID	hard	Lunge right	10	September	30	2015	1.17138474410821	-5.59509829366321	4.07198709577965	2.14134645144556	3.22008188147114	4.45642198690124	1.62455478880383	6.77402616179342	3.0332847955297297
Horse 48	14	gelding	SWB	166	570	SHGS	allround	novel	placebo	soft	Straight line	NA	October	18	2015	1.27945450173823	-6.001862863395701	5.51943107343034	2.40574394426051	4.078472280012	3.40869219185775	2.03079156948148	3.2832113713659896	2.03952132187201
Horse 48	14	gelding	SWB	166	570	SHGS	allround	novel	preplacebo	soft	Lunge right	10	October	15	2015	1.17633219621221	-3.63770977561747	3.27532668827911	1.7423015467457	3.4610206922185807	4.16792284060043	1.66220175419496	4.7739790133106	1.99654018915297
Horse 48	14	gelding	SWB	166	570	SHGS	allround	novel	NSAID	soft	Lunge right	10	September	30	2015	1.1528887724354775	-5.818636320293726	2.384459747903183	4.230239695609358	3.3551384581182866	4.534239372032932	1.4770898238295695	5.533765511401127	1.8457665203469815
Horse 48	14	gelding	SWB	166	570	SHGS	allround	novel	preplacebo	hard	Lunge left	10	October	15	2015	1.1981904878347	-5.62653480065819	4.35310128607186	5.47112635291482	3.85716987576149	1.07443823757959	2.12485895911144	2.28869309085355	2.5175924024155
Horse 48	14	gelding	SWB	166	570	SHGS	allround	novel	preNSAID	soft	Lunge left	10	September	27	2015	1.1697497279651796	-3.840282567013592	3.377392531648427	9.678710901374687	4.126968451470628	-3.1599847511675323	1.690892387735762	5.565632578535353	2.0684423793330193
Horse 48	14	gelding	SWB	166	570	SHGS	allround	novel	NSAID	soft	Lunge left	10	September	30	2015	1.1518471695462846	-3.781702908083423	3.3342803258847327	7.40982092765222	3.213451158059715	0.9944852918567721	1.806429176654784	3.0117039745127077	1.665636170124231
Horse 48	14	gelding	SWB	166	570	SHGS	allround	novel	preNSAID	hard	Lunge right	10	September	27	2015	1.2156375189943363	-16.176389835798155	6.480072357582229	-3.8134423327378437	6.291342003271276	0.4188293995952085	2.574708528239571	8.024650462873351	2.9051487583539144
Horse 48	14	gelding	SWB	166	570	SHGS	allround	novel	NSAID	soft	Straight line	NA	September	30	2015	1.23514076109247	-3.5524030428617404	3.0686778946727906	0.391081851057803	3.3715925668173403	1.40095640410933	1.82399159578325	2.77038183680481	3.34508244870684
Horse 48	14	gelding	SWB	166	570	SHGS	allround	novel	preNSAID	hard	Lunge left	10	September	27	2015	1.1972713350967563	-4.54121761811079	3.6162333463535563	11.795564979064412	4.104881759988759	-1.657507037521092	2.5157142853503007	5.5819951201767255	3.638338898927796
Horse 48	14	gelding	SWB	166	570	SHGS	allround	novel	placebo	hard	Straight line	NA	October	18	2015	1.24309411870433	-3.3457810515143604	3.18576859034638	0.993739822890253	3.43411943769614	4.12989906351477	2.33258082000222	3.58772725197397	2.18994825431628
Horse 48	14	gelding	SWB	166	570	SHGS	allround	novel	preNSAID	soft	Straight line	NA	September	27	2015	1.27235213204952	-5.0563276318756	3.4063207841342504	4.73102368959483	2.75938421771532	-2.11456108209001	1.57353419204067	3.08394916938594	2.37992626833512
Horse 48	14	gelding	SWB	166	570	SHGS	allround	novel	preNSAID	hard	Straight line	NA	September	27	2015	1.28401100580862	-5.27266337056128	2.66358106073716	4.56459915167789	4.5120041745091	-2.3854055811716	1.83125970863089	3.77442867480657	2.32222269387207
Horse 49	13	gelding	SWB	162	540	SHGS	allround	novel	placebo	hard	Lunge left	10	October	23	2015	1.240506329113924	-3.637546720526398	5.039846568691885	-0.9228894374624157	6.125265751103081	-4.628547056869032	1.8415292790801143	3.800490628751251	1.8596176725487588
Horse 49	13	gelding	SWB	162	540	SHGS	allround	novel	preNSAID	hard	Lunge left	10	November	9	2015	1.2536778815402327	-0.5036443630401828	7.060149478208055	5.4689894434153095	5.735441458678797	-6.259886392916551	2.012448660052514	3.5495553396475925	2.3574338541421347
Horse 49	13	gelding	SWB	162	540	SHGS	allround	novel	placebo	hard	Straight line	NA	October	23	2015	1.35668101035919	3.8237216174149102	4.87396514283714	1.7246550348538898	5.18215930009824	-1.78348653929388	2.24829302816735	1.39291175144151	1.42691734913212
Horse 49	13	gelding	SWB	162	540	SHGS	allround	novel	NSAID	hard	Lunge right	10	November	12	2015	1.193139448173005	-2.6775973211659214	5.7592427801461366	-6.071713056041513	9.778073260559252	-1.885122374712145	1.9709162155271294	2.499398994423527	1.7784085831423027
Horse 49	13	gelding	SWB	162	540	SHGS	allround	novel	NSAID	soft	Lunge right	10	November	12	2015	1.1980726657116811	4.1236058285916455	4.983623357686561	-1.4197903206588893	5.736886617966967	-0.1634911694548686	1.5795681474582448	2.7884501127952257	1.3175966063032118
Horse 49	13	gelding	SWB	162	540	SHGS	allround	novel	preNSAID	hard	Straight line	NA	November	9	2015	1.31525724863946	6.494136603844	3.9280733720707803	-2.01072621670512	5.83502361240273	-4.3067146779256404	1.94853837897371	1.38329158528864	1.5743430043579
Horse 49	13	gelding	SWB	162	540	SHGS	allround	novel	preNSAID	hard	Lunge right	10	November	9	2015	1.2305465074194717	11.740107272029244	5.8736609247648	3.5079766608026373	10.126419480592714	0.4153555023229307	2.2965841078182714	0.7857157644254169	2.4352639519647297
Horse 49	13	gelding	SWB	162	540	SHGS	allround	novel	NSAID	soft	Straight line	NA	November	12	2015	1.36124266581348	4.80199867760549	3.03127388787902	1.50561843408688	4.10328390961596	-3.9798247215072395	1.77247560535678	3.29308356733168	1.81539756103815
Horse 49	13	gelding	SWB	162	540	SHGS	allround	novel	NSAID	soft	Lunge left	10	November	12	2015	1.2320328542094454	1.4667558197529678	3.7610216638401406	-1.9625297957925738	4.836667905207851	-7.853313350228132	1.8467985713229107	4.391674315070664	1.8851531440750833
Horse 49	13	gelding	SWB	162	540	SHGS	allround	novel	preplacebo	hard	Lunge left	10	October	20	2015	1.227648785695223	1.658308981752184	4.56632949331638	-3.21342981792523	4.758113359706851	-5.708757663942468	1.765518674670518	6.3593557356849315	2.2885442699219447
Horse 49	13	gelding	SWB	162	540	SHGS	allround	novel	preNSAID	soft	Lunge right	10	November	9	2015	1.3064779531845399	7.00782102668493	6.229337009162536	11.447661603534465	8.302537269924589	2.538887011725451	2.3712893146264706	2.5093076161151555	3.562628030112943
Horse 49	13	gelding	SWB	162	540	SHGS	allround	novel	NSAID	hard	Lunge left	10	November	12	2015	1.1912943871706758	-1.12683409409705	6.103550836508819	-7.060633118894625	6.910068192308152	-7.976199046376622	2.271835104324154	4.219575973558773	2.3970078640429247
Horse 49	13	gelding	SWB	162	540	SHGS	allround	novel	placebo	soft	Lunge left	10	October	23	2015	1.2444444444444445	1.6542584660961748	4.043372164645715	1.3529468280081856	6.259674068673554	-5.211581729053937	1.7181834784291015	3.336380496112846	1.6116501096579963
Horse 49	13	gelding	SWB	162	540	SHGS	allround	novel	placebo	hard	Lunge right	10	October	23	2015	1.25095736533061	12.065553574408579	5.093526947192001	8.870629837061571	7.331382842419593	3.656628503769366	1.5008098751404444	0.4240670093028551	1.8026365353633476
Horse 49	13	gelding	SWB	162	540	SHGS	allround	novel	placebo	soft	Lunge right	10	October	23	2015	1.271523178807947	4.21955096640295	5.117173599388345	9.172167892729412	6.854405860548748	4.674360181180477	1.9649221797590508	0.899462598691196	2.042244476101928
Horse 49	13	gelding	SWB	162	540	SHGS	allround	novel	preplacebo	soft	Straight line	NA	October	20	2015	1.30402209018497	6.44105468594609	3.27826752118486	-3.40838899561965	4.23394649007375	-4.03185565704461	1.65352468039521	4.2126543201303	1.22359463301877
Horse 49	13	gelding	SWB	162	540	SHGS	allround	novel	preNSAID	soft	Straight line	NA	November	9	2015	1.33640552995392	5.73483713986555	3.40996505323952	0.4351555413904	4.84102584444815	-3.98891431375235	2.01298827228683	3.3926802052539697	2.43189770971972
Horse 49	13	gelding	SWB	162	540	SHGS	allround	novel	preNSAID	soft	Lunge left	10	November	9	2015	1.2728719172633254	-2.15109866819038	4.939873005276057	-1.0031266532967598	7.102130895713165	-7.954125841297701	1.8271317653831265	4.672883211547932	1.9292800198209057
Horse 49	13	gelding	SWB	162	540	SHGS	allround	novel	preplacebo	hard	Straight line	NA	October	20	2015	1.30094453444394	8.62496213214444	3.88572509725683	-1.02642871996279	4.66934705252739	-2.10110653543743	2.38387179525619	3.16940832052805	1.8427357641764903
Horse 49	13	gelding	SWB	162	540	SHGS	allround	novel	preplacebo	hard	Lunge right	10	October	20	2015	1.2263251124131354	8.311973644179709	6.8262143338497845	-0.6876636910144027	7.874107387777825	2.0110339107771567	2.2474332588537123	2.2833347644761868	1.933853654188006
Horse 49	13	gelding	SWB	162	540	SHGS	allround	novel	preplacebo	soft	Lunge left	10	October	20	2015	1.235635734585444	-0.8947118416645639	4.25455463217723	-4.358423433704539	3.7817437558798574	-5.745322190865801	1.4345209510342583	4.951436464850629	1.2045366535025102
Horse 49	13	gelding	SWB	162	540	SHGS	allround	novel	preplacebo	soft	Lunge right	10	October	20	2015	1.2744147388835019	15.117406476100493	5.3986586366112865	9.093628999610292	7.392477917250011	2.251987977131898	1.6792391604751693	2.2196119582747964	2.7547437176260967
Horse 49	13	gelding	SWB	162	540	SHGS	allround	novel	placebo	soft	Straight line	NA	October	23	2015	1.34744760192663	4.69061548471369	3.7395206274962005	3.51765141109117	4.41981971978361	-2.68028717387835	1.49365628503614	1.97125946832641	1.55061211744644
Horse 49	13	gelding	SWB	162	540	SHGS	allround	novel	NSAID	hard	Straight line	NA	November	12	2015	1.33206494742562	5.24145895682527	2.7273134209425	-0.437970939563833	5.01513061990644	-4.75222415190793	1.96776148013704	3.27604456176419	1.72747647272509
Horse 52	16	gelding	SWB	170	750	privately owned	dressage	novel	NSAID	soft	Straight line	NA	June	26	2013	1.3337893855348	-2.09875187799796	12.2747568568928	-5.88366003682547	12.9053352448554	1.33539641362162	1.87485077554535	-0.594293758983551	2.3597036865247
Horse 52	16	gelding	SWB	170	750	privately owned	dressage	novel	NSAID	soft	Lunge left	10	June	26	2013	1.25870380289234	7.720379020908301	7.38695536614953	-4.30017972359415	10.1738701426739	-1.64722682429157	2.51381661472708	1.14671447211721	3.0643322590998494
Horse 52	16	gelding	SWB	170	750	privately owned	dressage	novel	preNSAID	soft	Straight line	NA	June	23	2013	1.34913394454661	-8.26761563072248	6.46002526159006	-3.02448833504752	8.28874544651134	-4.11838677911743	2.54362821507752	-2.56919494890915	3.6489658217391105
Horse 52	16	gelding	SWB	170	750	privately owned	dressage	novel	NSAID	soft	Lunge right	10	June	26	2013	1.25631398352916	-0.367849830496236	12.5894616149267	-7.18981143266219	13.1922726606152	10.771248260638602	3.6068380001430005	-0.8462836625558778	2.0499469770668
Horse 52	16	gelding	SWB	170	750	privately owned	dressage	novel	placebo	soft	Lunge left	10	June	12	2013	1.28982329420869	-0.324297456633207	11.169454023858602	-6.3981327665552	10.9930541689268	0.33438814713107107	3.11796938516251	2.76913845962991	3.3437490807873393
Horse 52	16	gelding	SWB	170	750	privately owned	dressage	novel	preplacebo	soft	Lunge left	10	June	8	2013	1.29195314835449	-3.40207904072935	6.035391254874911	-1.78438034168773	7.59419464438903	-8.76860597992411	2.16074004478563	-1.29374352637232	2.40842824686418
Horse 52	16	gelding	SWB	170	750	privately owned	dressage	novel	placebo	soft	Straight line	NA	June	12	2013	1.38369641971736	-16.6241659229141	15.7795132879069	-14.6063129674368	16.9704257868659	9.91217117959154	3.70629303986108	14.3553040878023	3.24276343382017
Horse 52	16	gelding	SWB	170	750	privately owned	dressage	novel	preNSAID	soft	Lunge right	10	June	23	2013	1.25733445096396	-2.3719088745505	6.47500155879379	-6.81941452699667	6.328957386340439	4.74347737029341	1.71939449432836	-0.844967970260324	1.98181022586849
Horse 52	16	gelding	SWB	170	750	privately owned	dressage	novel	preNSAID	soft	Lunge left	10	June	23	2013	1.27665747860148	6.28362726321235	5.48456149112442	0.701899790473445	8.83062611604231	-7.62413433662536	2.31389200867374	-1.05212840345541	3.4300391242471595
Horse 52	16	gelding	SWB	170	750	privately owned	dressage	novel	preplacebo	soft	Straight line	NA	June	8	2013	1.3328530259366	-12.406473157373	9.92824253456879	-9.13426395770959	10.7566651306278	-4.66203716153333	2.38049133528849	-1.09353348436657	3.47271163912701
Horse 52	16	gelding	SWB	170	750	privately owned	dressage	novel	placebo	soft	Lunge right	10	June	12	2013	1.24552802438055	-2.30403758205032	8.7769779052855	-0.53389836225713	8.27859706611462	13.057533483866598	2.4080198062	3.35110463987467	2.64454410060476
Horse 52	16	gelding	SWB	170	750	privately owned	dressage	novel	preplacebo	soft	Lunge right	10	June	8	2013	1.20578778135048	-1.16096051820653	9.99810495595163	-1.35654769445301	12.7981389535648	2.15577120055296	1.99253088608056	-2.59613284157619	2.01326100814152
Horse 51	8	gelding	SWB	166	570	NECS	showjumping	novel	preplacebo	hard	Straight line	NA	October	1	2014	1.35920275575245	2.13056212329293	6.19339684556815	5.76306827694052	7.57010450485805	2.85958629821873	2.59905352346154	5.1795756115543	3.58754480111029
Horse 51	8	gelding	SWB	166	570	NECS	showjumping	novel	NSAID	soft	Lunge right	10	October	26	2014	1.32338448542869	-17.1539876472729	14.882530076754	-2.70744612701383	12.081486339709302	14.3766426724574	3.1634809926829006	-1.48501345586004	4.54254994143684
Horse 51	8	gelding	SWB	166	570	NECS	showjumping	novel	placebo	hard	Lunge left	10	October	4	2014	1.31347108761813	2.05947641934082	13.0789512220898	4.03483184277693	10.3504243668138	-8.53748633390675	2.82643459284799	9.42994655863539	3.12229191275211
Horse 51	8	gelding	SWB	166	570	NECS	showjumping	novel	NSAID	hard	Lunge left	10	October	26	2014	1.30800373715353	13.6854134297381	18.3123851741419	3.27629929384677	12.4258017979047	-14.2144611811288	3.8367119678154795	6.032750885183069	3.7038298891173995
Horse 51	8	gelding	SWB	166	570	NECS	showjumping	novel	preplacebo	soft	Lunge right	10	October	1	2014	1.2899828879821	5.03533829042124	6.6670880110528	4.06487014724295	9.42928809902359	12.0572920976196	3.54144119887077	0.804415843262818	3.8671493483605506
Horse 51	8	gelding	SWB	166	570	NECS	showjumping	novel	placebo	hard	Lunge right	10	October	4	2014	1.34883053522744	-0.418259823328635	9.56910999399471	4.4360124842391	15.1714437570629	17.152821172155	6.65849739417723	4.03306725802549	2.48303583684359
Horse 51	8	gelding	SWB	166	570	NECS	showjumping	novel	preplacebo	hard	Lunge right	10	October	1	2014	1.35179224382522	-10.943520561743798	26.0030493856723	-4.32017590244898	16.8896251648462	21.2400002938184	4.61058732781062	4.26646158424544	3.12118703755666
Horse 51	8	gelding	SWB	166	570	NECS	showjumping	novel	preplacebo	hard	Lunge left	10	October	1	2014	1.2989921612542	12.9430690706498	13.1918757969917	5.3193536986028	12.0401246663631	-11.3226252574406	3.9135778017595406	9.02960875743521	4.4361948485685
Horse 51	8	gelding	SWB	166	570	NECS	showjumping	novel	placebo	hard	Straight line	NA	October	4	2014	1.39372404620583	7.199712792141349	14.2020749366195	3.55437602972285	8.36557958291643	1.73458163255755	4.31865257958667	4.54141181560271	3.40975301349816
Horse 51	8	gelding	SWB	166	570	NECS	showjumping	novel	placebo	soft	Straight line	NA	October	4	2014	1.32687541153798	-7.143640797077471	6.52552050514498	3.44027484064639	7.567110052665639	-0.778917716461288	3.19833991173895	6.313060561567211	2.73547407198663
Horse 51	8	gelding	SWB	166	570	NECS	showjumping	novel	preplacebo	soft	Straight line	NA	October	1	2014	1.37556811888029	-2.04473618223439	6.76921681604108	2.66825062414824	8.60527086520106	0.583869077983477	2.71254384954184	5.39960945624958	3.1350533788764197
Horse 51	8	gelding	SWB	166	570	NECS	showjumping	novel	placebo	soft	Lunge right	10	October	4	2014	1.29310344827586	-3.4525100751202005	10.7209409534109	-1.5316683966531	9.67365575655988	10.2208648837621	3.60658121465072	2.24011479449758	2.1477179904362
Horse 51	8	gelding	SWB	166	570	NECS	showjumping	novel	placebo	soft	Lunge left	10	October	4	2014	1.34291068082448	10.7843180581849	12.4368916281857	2.94688470203782	7.13910082036722	-12.7691488893438	2.6477584540617	7.260507593393689	2.79853819412746
Horse 51	8	gelding	SWB	166	570	NECS	showjumping	novel	preplacebo	soft	Lunge left	10	October	1	2014	1.28661374212976	-1.58912472022832	11.2360998147809	2.14125313170862	11.2497315571172	-9.38533209548243	2.64846184029635	8.33560201702134	2.78165797264304
Horse 51	8	gelding	SWB	166	570	NECS	showjumping	novel	NSAID	soft	Straight line	NA	October	26	2014	1.34275618374558	-7.753554692776041	9.0352620943667	5.32833584443169	8.58375844657738	-1.9174299109945303	3.01713935214354	0.7080038503906458	2.89361635718485
Horse 51	8	gelding	SWB	166	570	NECS	showjumping	novel	preNSAID	hard	Lunge left	10	October	23	2014	1.28834355828221	1.59673606657634	9.83903657614204	2.28583054255728	8.09520081681377	-9.70813360574717	2.68761486781601	8.41252931195046	3.81405372778915
Horse 51	8	gelding	SWB	166	570	NECS	showjumping	novel	preNSAID	soft	Lunge right	10	October	23	2014	1.32715399199494	1.30313180128026	10.239030078398	5.38625668003928	10.1929880979256	11.935007021100501	2.35000773531324	-3.5715514193765205	3.58021770437833
Horse 51	8	gelding	SWB	166	570	NECS	showjumping	novel	NSAID	hard	Lunge right	10	October	26	2014	1.27277986693665	-3.9790777890192603	11.3462113430266	6.57686732131043	14.3479427975403	12.983684470333	3.31460085969072	0.0765753981354965	2.90347980222003
Horse 51	8	gelding	SWB	166	570	NECS	showjumping	novel	preNSAID	soft	Lunge left	10	October	23	2014	1.25584502338009	0.436042583627408	5.67299852094993	-1.34014409680296	8.85292442487598	-6.425536017895661	2.256312272694	9.99175666697088	5.32251891789569
Horse 51	8	gelding	SWB	166	570	NECS	showjumping	novel	preNSAID	hard	Straight line	NA	October	23	2014	1.34115592509519	6.429212028390321	9.13008003855162	-0.16360692569751298	10.3977265636934	0.390178100579118	4.80991627274707	3.28968384445033	3.96978341351477
Horse 51	8	gelding	SWB	166	570	NECS	showjumping	novel	preNSAID	hard	Lunge right	10	October	23	2014	1.29329241560719	-0.665135033438866	17.8704735124545	1.00914165807476	14.9284651833004	16.805759662328	4.29731059228604	2.09220566672958	3.2712295091768206
Horse 51	8	gelding	SWB	166	570	NECS	showjumping	novel	NSAID	soft	Lunge left	10	October	26	2014	1.30256265043183	6.60957128381313	10.7960273647175	-4.05323824924344	8.58240129844778	-13.3828758316732	4.38939055418861	6.073418574062421	4.05350846579332
Horse 51	8	gelding	SWB	166	570	NECS	showjumping	novel	preNSAID	soft	Straight line	NA	October	23	2014	1.31964823859746	2.23299781824958	9.69529369919168	1.06525926284291	11.3327533981869	0.45428866024666	3.40974941171577	3.1019037783945205	5.45626278783401
Horse 51	8	gelding	SWB	166	570	NECS	showjumping	novel	NSAID	hard	Straight line	NA	October	26	2014	1.39563106796116	1.01693797815213	9.82037787955282	6.0491837154105	8.08190132961398	-0.7068404678267869	5.43992749623837	2.24762553239118	3.1267585218184104
Horse 50	10	gelding	other WB	171	630	SHGS	allround	novel	preplacebo	hard	Lunge right	10	October	11	2015	1.3945857260049221	0.1432411810454612	6.762881276225521	-0.0958763828452909	7.904852752625679	16.928564332828216	4.420853723523044	3.2424499006356866	2.6986140184576133
Horse 50	10	gelding	other WB	171	630	SHGS	allround	novel	preNSAID	hard	Lunge left	10	September	23	2015	1.3854930725346373	14.128332558089612	5.427030312943175	9.708598848933446	7.792142107929421	0.3680358872604312	3.4448968926390244	0.5640225823318302	3.0400082693685397
Horse 50	10	gelding	other WB	171	630	SHGS	allround	novel	preNSAID	soft	Straight line	NA	September	23	2015	1.4861521176528603	9.92863153968565	7.78476901914993	8.34510111185486	7.056359755010441	5.53756841921926	4.22003722129183	2.49263734810052	2.44622316433853
Horse 50	10	gelding	other WB	171	630	SHGS	allround	novel	preNSAID	hard	Lunge right	10	September	23	2015	1.3472460705322942	2.5071810360313513	3.634444151397485	3.5675315619621717	6.363076901938486	12.183069997299778	3.802558877212458	1.776003094672779	3.4766760645798027
Horse 50	10	gelding	other WB	171	630	SHGS	allround	novel	NSAID	soft	Straight line	NA	September	26	2015	1.40667290459115	12.3529265684117	4.72854420712152	6.48205878440456	5.16936208935372	5.6736708738019	2.48715165961456	-0.968810795644077	3.49786742525749
Horse 50	10	gelding	other WB	171	630	SHGS	allround	novel	preplacebo	soft	Straight line	NA	October	11	2015	1.32436990454203	9.1176434610885	6.056920660095401	0.705491098850984	5.67007665014833	4.14839214467478	2.1863413619742	-1.30126423959773	3.88560557706885
Horse 50	10	gelding	other WB	171	630	SHGS	allround	novel	preNSAID	soft	Lunge right	10	September	23	2015	1.4152334152334152	-8.284409266674261	26.139935517310644	-6.861690984199019	21.743393363588584	16.32509852626393	4.214410032909169	-0.7719428062072461	5.203591269102853
Horse 50	10	gelding	other WB	171	630	SHGS	allround	novel	NSAID	soft	Lunge right	10	September	26	2015	1.3523204589693678	7.7404102904132195	5.640802906357337	-2.8208025112773876	6.9005680420058955	15.62972522540735	2.872801635321176	0.32085724253129705	3.7428067550923867
Horse 50	10	gelding	other WB	171	630	SHGS	allround	novel	placebo	hard	Lunge right	10	October	14	2015	1.38670852956567	-0.379855694356405	6.45070881767324	-2.30547354310768	5.54437047268739	16.8234559580894	2.9943688540881506	3.1984807251185505	2.5094164059227
Horse 50	10	gelding	other WB	171	630	SHGS	allround	novel	preNSAID	hard	Straight line	NA	September	23	2015	1.4388472792574614	9.08636184306159	7.045624524228027	8.918224272200904	6.434172855109516	4.724304945686606	3.896111071410509	2.018425515843977	3.544614814323095
Horse 50	10	gelding	other WB	171	630	SHGS	allround	novel	NSAID	hard	Lunge left	10	September	26	2015	1.3566985389888593	11.565866217196092	3.942259056322078	3.2556376900085198	5.881236718091975	-1.7481089430660324	2.550907545621322	1.250734258937771	2.0305676549733787
Horse 50	10	gelding	other WB	171	630	SHGS	allround	novel	NSAID	hard	Straight line	NA	September	26	2015	1.41319945408862	7.80367016832875	6.19511937502559	3.75639971696356	8.57285662545448	5.84482948486634	2.46371749418993	0.447970558908318	3.0299038023908302
Horse 50	10	gelding	other WB	171	630	SHGS	allround	novel	placebo	soft	Lunge left	10	October	14	2015	1.3968226461594335	6.306274308662469	3.6861681333027576	0.9732100932032366	4.487900620479106	-1.0463595721320502	2.2599807454745897	1.2350157055136344	2.767265426220984
Horse 50	10	gelding	other WB	171	630	SHGS	allround	novel	NSAID	hard	Lunge right	10	September	26	2015	1.346242508068234	4.003900926527774	10.504215272140751	1.066993768811019	10.233887468546678	15.141304459311161	3.307273792977302	-0.5169153719356626	3.6940829289898445
Horse 50	10	gelding	other WB	171	630	SHGS	allround	novel	preNSAID	soft	Lunge left	10	September	23	2015	1.3516834603096584	8.284950176355416	5.515364292031096	6.628100487369698	4.2029889405227205	-0.5616609253361738	2.707568560373493	2.105338974483545	3.0034996272427774
Horse 50	10	gelding	other WB	171	630	SHGS	allround	novel	placebo	soft	Lunge right	10	October	14	2015	1.365732529265697	8.799127601699368	10.815722096865272	-0.5062081964026224	11.567085101470907	20.305862490173432	3.1409058107352292	3.3151800285595496	2.7014767670273128
Horse 50	10	gelding	other WB	171	630	SHGS	allround	novel	placebo	hard	Straight line	NA	October	14	2015	1.3509933774834437	9.195510608249844	9.355854601611268	2.5857019744740137	9.338153793369504	5.654309696116303	2.942335394265682	5.844413607573941	2.8656380722994705
Horse 50	10	gelding	other WB	171	630	SHGS	allround	novel	NSAID	soft	Lunge left	10	September	26	2015	1.3598326359832635	12.152128861078985	6.127439534110634	5.927572418413484	7.149827830063184	-0.2627435157143223	3.380888252739024	-1.8026453539603884	2.4914906645628996
Horse 50	10	gelding	other WB	171	630	SHGS	allround	novel	preplacebo	hard	Straight line	NA	October	11	2015	1.38908162950628	9.58000985613634	5.808296332480151	0.394167782622428	9.27008817652463	5.99460728690432	2.58857603387541	2.69670299287162	2.92284704188872
Horse 50	10	gelding	other WB	171	630	SHGS	allround	novel	preplacebo	soft	Lunge left	10	October	11	2015	1.371742112482853	9.531722299156865	3.7307059777881157	3.9846078471779895	5.131868173923526	-0.7474610069571008	3.617486072318778	0.5435314232119971	3.0563743225391873
Horse 50	10	gelding	other WB	171	630	SHGS	allround	novel	placebo	soft	Straight line	NA	October	14	2015	1.36216221759518	10.1757967868388	5.51156437800102	3.86862000871857	4.95396132953735	5.02625814369967	2.618440174499	1.90979558447768	2.62777992990617
Horse 50	10	gelding	other WB	171	630	SHGS	allround	novel	preplacebo	soft	Lunge right	10	October	11	2015	1.3290956370991043	12.207388522219311	6.306209600771508	-0.6186486540332868	5.455757528963378	13.615406745664295	2.1056090892457076	0.9297961411479486	3.40392843150896
Horse 50	10	gelding	other WB	171	630	SHGS	allround	novel	placebo	hard	Lunge left	10	October	14	2015	1.42835854981188	11.3228770293953	5.0861503290291	5.79743169696454	4.66191315168847	-1.60801420021511	3.7171029083262805	1.5356802153004498	2.3853727254823
Horse 50	10	gelding	other WB	171	630	SHGS	allround	novel	preplacebo	hard	Lunge left	10	October	11	2015	1.3232514177693762	11.998672678774607	4.374569018976827	-0.2728297853358587	5.550621120216333	-0.0978273819604731	3.5685889737285157	2.4812663869143874	3.276328115389037
Horse 53	11	gelding	SWB	170	624	NECS	showjumping	intermediate	preNSAID	soft	Straight line	NA	October	1	2014	1.32664773582907	6.75590021039395	4.1282145473165	8.61122624067921	8.10541225225784	3.5859703434560104	2.59879258066108	-0.267055490640811	2.48294598282853
Horse 53	11	gelding	SWB	170	624	NECS	showjumping	intermediate	NSAID	soft	Straight line	NA	October	4	2014	1.32782631421017	8.68847753002629	16.4308718172988	14.5664667787476	11.3993785420846	3.28423745199782	3.221173685645	-2.00503306007293	2.95540493617435
Horse 53	11	gelding	SWB	170	624	NECS	showjumping	intermediate	NSAID	hard	Straight line	NA	October	4	2014	1.2691697214103	6.646510013532201	4.93523337592064	7.47020470300637	5.55493872913761	2.28506886996948	2.39131806981044	-0.968262648894943	3.41692555242241
Horse 53	11	gelding	SWB	170	624	NECS	showjumping	intermediate	NSAID	hard	Lunge right	10	October	4	2014	1.24186871673566	-4.69704114443728	6.4076192180469	1.10259085088144	9.46660800312239	9.54864683130544	3.6410183218669903	-0.984902513587407	3.10609440245464
Horse 53	11	gelding	SWB	170	624	NECS	showjumping	intermediate	NSAID	soft	Lunge left	10	October	4	2014	1.19290535237796	4.29097785881162	5.03730718920918	5.06213765165518	5.4802172063029	-0.618859739986455	2.27008126458657	-2.02525390476395	3.22353635980585
Horse 53	11	gelding	SWB	170	624	NECS	showjumping	intermediate	preplacebo	soft	Straight line	NA	October	23	2014	1.41318265113524	-1.5606696038591	8.41741674878431	-0.630938025634768	9.90091826043247	3.35173968659313	3.1720165380528	1.31696584898726	4.29075263190646
Horse 53	11	gelding	SWB	170	624	NECS	showjumping	intermediate	preplacebo	soft	Lunge left	10	October	23	2014	1.22005653920548	5.17372363622759	7.297533277720761	9.64505682175275	8.73948673301148	-0.06301823627915	2.48137568776201	0.941947280822292	4.26832455401764
Horse 53	11	gelding	SWB	170	624	NECS	showjumping	intermediate	preNSAID	hard	Straight line	NA	October	1	2014	1.32003516630845	7.99413692565445	7.0000178427409	8.29285629684319	6.75357209336741	3.97050398932992	2.64700934130496	-0.496555260472655	2.57783886955847
Horse 53	11	gelding	SWB	170	624	NECS	showjumping	intermediate	NSAID	soft	Lunge right	10	October	4	2014	1.20005853944095	2.60177530535545	3.86190348644293	-7.7884161669277905	5.12668832329071	4.44025404023431	2.21212005382402	-2.51699435691532	2.61527974496433
Horse 53	11	gelding	SWB	170	624	NECS	showjumping	intermediate	preNSAID	hard	Lunge left	10	October	1	2014	1.21715076071923	11.5292761026807	6.218170471500229	13.968360024109	5.16721309472016	-0.321522337891858	2.3748140813829	-1.46996289886846	3.13709232687699
Horse 53	11	gelding	SWB	170	624	NECS	showjumping	intermediate	preplacebo	hard	Lunge right	10	October	23	2014	1.2580698559841086	-6.208567518795148	7.64982060570272	-1.5853172273159766	7.7585922844176665	8.454316373325993	2.1598266803058572	-1.635198012629846	3.289455966589345
Horse 53	11	gelding	SWB	170	624	NECS	showjumping	intermediate	preplacebo	hard	Lunge left	10	October	23	2014	1.26621371216801	-1.77749333714059	10.065551012861501	10.1232175337749	8.26654097189847	0.627946949726474	3.54335495399951	2.48540213225243	5.13927401805534
Horse 53	11	gelding	SWB	170	624	NECS	showjumping	intermediate	preNSAID	hard	Lunge right	10	October	1	2014	1.23456790123457	2.02519377511729	4.58705817137238	-0.593688028540987	7.60682205336681	8.01692634977365	2.45584492459003	-0.6002782405067418	2.81506084062266
Horse 53	11	gelding	SWB	170	624	NECS	showjumping	intermediate	placebo	hard	Straight line	NA	October	26	2014	1.2864365261103818	1.9396970387930068	4.025636901323407	6.438006752099152	6.051820955868967	4.197134454396407	3.024303685914462	2.1896940595998373	3.995273052475231
Horse 53	11	gelding	SWB	170	624	NECS	showjumping	intermediate	placebo	hard	Lunge right	10	October	26	2014	1.23616501365531	-17.141811819455	9.17316635489936	-3.00722040889094	12.336953412987699	11.2738089285777	3.4431105246257205	1.91699939078348	4.19272262338935
Horse 53	11	gelding	SWB	170	624	NECS	showjumping	intermediate	placebo	hard	Lunge left	10	October	26	2014	1.2343562489285103	7.7033724592675075	6.915901977623211	16.08321413264279	7.9426716836297775	-1.6398693268608198	1.6823185101613207	0.08776707208428	2.9141107218626994
Horse 53	11	gelding	SWB	170	624	NECS	showjumping	intermediate	placebo	soft	Lunge right	10	October	26	2014	1.18518518518519	-0.942248989121792	4.92918547825062	-5.42480020209486	5.36666222091313	6.00890783115261	2.09581550160839	-0.29891811286796105	3.0783506383286
Horse 53	11	gelding	SWB	170	624	NECS	showjumping	intermediate	NSAID	hard	Lunge left	10	October	4	2014	1.23885783350959	13.5490370341521	5.39756053599264	10.4974870791075	5.89058600953989	-1.6476983681125	2.34035049525848	-0.748872122747858	3.2222439336950495
Horse 53	11	gelding	SWB	170	624	NECS	showjumping	intermediate	preplacebo	hard	Straight line	NA	October	23	2014	1.32240905706072	-1.22551296698853	7.938327844608139	3.70654714308952	12.707040806962198	5.35032342835087	3.15616023298741	3.69054743836612	3.22836662968833
Horse 53	11	gelding	SWB	170	624	NECS	showjumping	intermediate	placebo	soft	Straight line	NA	October	26	2014	1.32293073872189	-1.34037987177	7.26783017630422	6.64004512737442	5.27336381106827	5.38132670835896	2.20235840541177	0.801303811104226	2.6320959322951
Horse 53	11	gelding	SWB	170	624	NECS	showjumping	intermediate	preNSAID	soft	Lunge left	10	October	1	2014	1.20686987467121	1.11123461456478	4.28806272829932	7.8573584109695	7.46040092696858	-0.268112723415876	1.97542564874784	0.0406508155660556	1.71859546501693
Horse 53	11	gelding	SWB	170	624	NECS	showjumping	intermediate	preNSAID	soft	Lunge right	10	October	1	2014	1.24416636677655	2.54069885473341	4.02496464681505	1.23247937986801	5.0612107295115	7.09596361041301	3.57151313805142	-3.17320041835233	2.21009514377063
Horse 53	11	gelding	SWB	170	624	NECS	showjumping	intermediate	placebo	soft	Lunge left	10	October	26	2014	1.18845500848896	5.64328202550261	5.54826993135011	7.93736418135808	5.42728157959591	-0.9672815574807321	2.1943254349451	0.6277447210400441	2.55142593997402
Horse 53	11	gelding	SWB	170	624	NECS	showjumping	intermediate	preplacebo	soft	Lunge right	10	October	23	2014	1.20772946859903	-3.19036856587222	5.26510852118814	-4.88301499038711	7.33470822047824	7.788412707192619	2.92198506980814	-2.46023531463153	3.1533255668181694
Horse 54	15	mare	SWB	162	500	Riding school 1	showjumping	novel	preNSAID	soft	Straight line	NA	May	9	2016	1.44453563045436	-3.32967857550701	6.49490785924333	-11.588435570922398	7.31095888907296	0.279426471204076	3.39423907446988	1.5539100255391403	3.18933971022056
Horse 54	15	mare	SWB	162	500	Riding school 1	showjumping	novel	NSAID	soft	Straight line	NA	May	12	2016	1.42142801782929	-6.58992520233633	7.46140725392912	-13.5556195014721	7.25781615556443	1.22498543958055	3.32837897294758	3.00122589352076	2.9993114682295
Horse 54	15	mare	SWB	162	500	Riding school 1	showjumping	novel	NSAID	soft	Lunge right	10	May	12	2016	1.37313432835821	-5.93921039232506	7.77718698446697	-19.1582313635168	8.696658497983	1.27810966868848	1.69657414173421	6.37750270037034	1.90953949323906
Horse 54	15	mare	SWB	162	500	Riding school 1	showjumping	novel	NSAID	hard	Lunge left	10	May	12	2016	1.40950667266457	-9.27023263268123	7.266139232962171	-13.710431529985001	7.51819126127346	0.73783442343408	3.0559638086305205	1.37026134817875	3.7481554934583396
Horse 54	15	mare	SWB	162	500	Riding school 1	showjumping	novel	placebo	soft	Straight line	NA	April	21	2016	1.42797054056917	-7.560251259086911	7.09143666628096	-10.236041130181698	5.10648859603062	1.57644437218773	2.12392776296833	4.03872473221695	2.68083768995667
Horse 54	15	mare	SWB	162	500	Riding school 1	showjumping	novel	placebo	soft	Lunge right	10	April	21	2016	1.38125882906922	0.784462521781335	10.8170645144865	-7.62230733970244	12.822788086972501	2.71361922882428	2.49689803680099	5.936593472183129	3.0133982919044997
Horse 54	15	mare	SWB	162	500	Riding school 1	showjumping	novel	preNSAID	hard	Lunge left	10	May	9	2016	1.41588006662965	-10.118828160891	9.02135795131484	-14.2007968767419	9.53862267306726	-1.30720851818384	2.8943537904306194	4.41537839220501	3.4594942994262596
Horse 54	15	mare	SWB	162	500	Riding school 1	showjumping	novel	placebo	hard	Lunge left	10	April	21	2016	1.35427171877251	-5.44436178989641	10.3485278160437	-14.5796514900771	10.1203626403909	0.332819048736169	2.12571662354094	4.19634097771589	2.99769180031756
Horse 54	15	mare	SWB	162	500	Riding school 1	showjumping	novel	preplacebo	hard	Lunge right	10	April	18	2016	1.36622390891841	-5.14384791782744	13.1114588582366	1.15277054211985	12.778162980842202	3.79575153886987	2.90730516035475	5.72131966627552	3.2210389119562306
Horse 54	15	mare	SWB	162	500	Riding school 1	showjumping	novel	preNSAID	soft	Lunge right	10	May	9	2016	1.3953488372093	-10.0135564659869	12.2773877673317	-17.4237453766978	10.3550689229476	2.9968482606909	2.72872512534491	6.54323802772626	2.46521739185625
Horse 54	15	mare	SWB	162	500	Riding school 1	showjumping	novel	NSAID	soft	Lunge left	10	May	12	2016	1.35294117647059	1.31802437764521	4.04597956282586	-3.2411952595627502	5.93951124324321	-0.163398787208863	2.19041149057584	2.9926655879801394	2.57113164409253
Horse 54	15	mare	SWB	162	500	Riding school 1	showjumping	novel	preplacebo	hard	Straight line	NA	April	18	2016	1.44047592320602	-15.2063894825494	15.0005894125649	-14.697710700955398	8.81184302652382	5.56334302496299	2.9105633443444696	6.915767525502601	3.69297413525346
Horse 54	15	mare	SWB	162	500	Riding school 1	showjumping	novel	preplacebo	soft	Lunge right	10	April	18	2016	1.37230684781117	2.02729246822604	11.218090449688598	-13.8244058300126	6.5769263951518	4.18914798105593	1.89528836414612	7.545833689354529	2.62212204230616
Horse 54	15	mare	SWB	162	500	Riding school 1	showjumping	novel	preplacebo	soft	Lunge left	10	April	18	2016	1.32730866986727	-0.672364758342798	2.8928212351501195	-8.39957089232199	5.15439870818169	0.455279651464004	1.92244075362754	0.996270648861262	2.62732191882135
Horse 54	15	mare	SWB	162	500	Riding school 1	showjumping	novel	placebo	hard	Straight line	NA	April	21	2016	1.40646979356224	-2.54041255084109	7.35248637190751	-7.64423614974627	7.19801517794082	3.80196449891448	2.19317579066356	3.7008063779516593	2.86134596073353
Horse 54	15	mare	SWB	162	500	Riding school 1	showjumping	novel	NSAID	hard	Lunge right	10	May	12	2016	1.41274238227147	-11.3022456554887	9.60112510111066	-12.8114256140624	12.5532539465396	1.9973682972271802	2.72735681041595	5.782814130636569	2.9919796830892302
Horse 54	15	mare	SWB	162	500	Riding school 1	showjumping	novel	preNSAID	hard	Straight line	NA	May	9	2016	1.4783548968075502	-2.58798026028033	12.750273096061902	3.62092334599444	11.1144657524527	2.47253736743602	2.84643602425998	2.31008993017065	3.47571279817277
Horse 54	15	mare	SWB	162	500	Riding school 1	showjumping	novel	preNSAID	hard	Lunge right	10	May	9	2016	1.47392290249433	-19.8941126792378	13.8157886020123	-11.118193853724899	13.8289151391658	2.0316225907386	3.53897287576057	6.68885628769408	3.0767237910409704
Horse 54	15	mare	SWB	162	500	Riding school 1	showjumping	novel	placebo	hard	Lunge right	10	April	21	2016	1.36674259681093	-2.83683623781948	12.2267620959423	-1.09631445386977	9.35668384352029	2.41894514454931	3.5321927158739106	5.54362457669414	2.98814422424853
Horse 54	15	mare	SWB	162	500	Riding school 1	showjumping	novel	NSAID	hard	Straight line	NA	May	12	2016	1.42028988475422	-13.2250168786429	8.36915334780217	-12.9817514067335	8.99901158504533	0.552945920046601	2.29215854605166	2.80883684872995	2.25020696923169
Horse 54	15	mare	SWB	162	500	Riding school 1	showjumping	novel	preplacebo	soft	Straight line	NA	April	18	2016	1.41414022221437	-17.4664307836966	8.78649140145164	-15.3715551418355	6.95763036718629	2.84356671575333	2.09546224337979	3.36023771936626	2.57904329991835
Horse 54	15	mare	SWB	162	500	Riding school 1	showjumping	novel	preNSAID	soft	Lunge left	10	May	9	2016	1.33410672853828	0.7361285330835121	4.9003728738051	-6.88035412069484	5.8217167191328	-1.66983540303711	2.22380669801679	1.99150982150331	2.60962874083286
Horse 54	15	mare	SWB	162	500	Riding school 1	showjumping	novel	placebo	soft	Lunge left	10	April	21	2016	1.34736842105263	3.17530381200157	4.74483125639034	-6.4602475178693295	7.25837043746829	-1.07799710422825	2.09394759059448	0.0160546887058439	2.47228384300653
Horse 54	15	mare	SWB	162	500	Riding school 1	showjumping	novel	preplacebo	hard	Lunge left	10	April	18	2016	1.3801756587202	-10.1190416677179	12.070483854456798	-19.771030004735	9.66233548949994	2.23702901158393	3.13716570325465	2.48574714749835	2.9945419024629394
Horse 55	12	mare	hannoveranian	169	675	privately owned	dressage	intermediate	preplacebo	hard	Lunge left	10	October	14	2014	1.23356597954877	-10.4162856570707	2.71775972753609	-4.47111782213212	3.95601094486223	-4.58433354061814	2.37012194692287	-2.25668227035361	1.79706274170153
Horse 55	12	mare	hannoveranian	169	675	privately owned	dressage	intermediate	preplacebo	soft	Lunge left	10	October	14	2014	1.2588271415413	-15.400401493955002	6.12274157950586	-1.5216788839749902	3.46562381687355	-1.9934700290145502	2.0607259873922	-1.8169867652602099	3.32373919715838
Horse 55	12	mare	hannoveranian	169	675	privately owned	dressage	intermediate	preNSAID	soft	Straight line	NA	September	12	2014	1.2647058599929	-9.65875695833138	4.1790564368266	-12.6210329234863	6.603468997642101	2.76440229703992	1.5966883822602098	-2.47922288531196	2.4278709203346
Horse 55	12	mare	hannoveranian	169	675	privately owned	dressage	intermediate	NSAID	hard	Lunge left	10	September	15	2014	1.23781933105083	-11.642504843193002	8.00510725485551	-13.0653270246285	6.600910328180241	-3.96124205718744	1.64083742007585	0.204225533100116	2.02867577772674
Horse 55	12	mare	hannoveranian	169	675	privately owned	dressage	intermediate	NSAID	soft	Lunge right	10	September	15	2014	1.20962199312715	-13.6178576309954	4.38354284911938	-35.7195824664431	4.68360195457278	5.68886456713554	2.7083985026897	-0.73108969589657	2.47817604812982
Horse 55	12	mare	hannoveranian	169	675	privately owned	dressage	intermediate	NSAID	soft	Straight line	NA	September	15	2014	1.29729794911028	-11.4193112909116	5.92391418600529	-20.774195829845	8.09592524748399	0.770558910296132	1.5673743939307303	-2.95270739139764	2.76878693271101
Horse 55	12	mare	hannoveranian	169	675	privately owned	dressage	intermediate	NSAID	soft	Lunge left	10	September	15	2014	1.20973413982276	-11.907148517762602	6.46804087230454	-24.7013891562056	6.55421294027474	-2.73835350972069	1.6720285497764202	-2.30462930554555	2.37392068980282
Horse 55	12	mare	hannoveranian	169	675	privately owned	dressage	intermediate	placebo	soft	Straight line	NA	October	17	2014	1.37116547193472	-6.0884177767888	3.57849184588094	-1.71403042773321	5.59510627552876	3.27008489796103	3.1528286916914	-3.2877239616854204	2.93733116589882
Horse 55	12	mare	hannoveranian	169	675	privately owned	dressage	intermediate	NSAID	hard	Lunge right	10	September	15	2014	1.24293785310734	-27.7907784705661	8.00243948173346	-24.5946859887418	11.918140632703501	9.5906767448478	2.43977972735182	-0.753341528460166	2.70766380791377
Horse 55	12	mare	hannoveranian	169	675	privately owned	dressage	intermediate	NSAID	hard	Straight line	NA	September	15	2014	1.31075937625048	-10.555961430419298	6.962494249710911	-5.58507666929984	9.41315067086201	1.6521734790007303	2.18949226363938	-1.73298585917424	2.02939579571341
Horse 55	12	mare	hannoveranian	169	675	privately owned	dressage	intermediate	preplacebo	hard	Straight line	NA	October	14	2014	1.32688016443137	-3.71373848245194	3.20543240215522	-0.239551212152145	2.74974148269579	3.33574157804143	3.5577492458614306	-2.54032415299781	3.37339394446853
Horse 55	12	mare	hannoveranian	169	675	privately owned	dressage	intermediate	preNSAID	hard	Lunge left	10	September	12	2014	1.25173852573018	-12.203378055675	5.982487064712681	-13.5006474460825	5.5371588851285	-2.64269527070786	1.45951436604124	-1.35152236320627	2.17274975559714
Horse 55	12	mare	hannoveranian	169	675	privately owned	dressage	intermediate	preNSAID	hard	Lunge right	10	September	12	2014	1.2111801242236	-8.2734589848597	5.49434055087164	-15.9295971614939	6.3554483831649	6.431298624205679	1.84371317447157	-0.642917998444602	1.6504725740392103
Horse 55	12	mare	hannoveranian	169	675	privately owned	dressage	intermediate	preplacebo	hard	Lunge right	10	October	14	2014	1.27002453456487	4.6840603738424	5.74246551331953	-9.49935988538961	4.36306331137081	12.0750220900948	2.51772781034893	-1.17398303949113	2.60242803063991
Horse 55	12	mare	hannoveranian	169	675	privately owned	dressage	intermediate	preNSAID	soft	Lunge right	10	September	12	2014	1.20718697361033	-11.726801556770598	6.49740361785103	-28.0144980966102	7.942716089289891	6.891263269605401	1.95197982497268	-0.432290718526478	2.36881658928332
Horse 55	12	mare	hannoveranian	169	675	privately owned	dressage	intermediate	placebo	hard	Lunge left	10	October	17	2014	1.2772455921144	-12.0296953629828	3.76337991199938	-5.49513531016228	7.85950156640568	-4.80790084970538	3.1468623006140604	-1.26364901639241	1.68792933760655
Horse 55	12	mare	hannoveranian	169	675	privately owned	dressage	intermediate	placebo	hard	Lunge right	10	October	17	2014	1.3024605175762	-20.7702853561553	10.6965018073363	-14.2263440472967	8.60954638823985	7.956423982779979	2.44680673336166	0.67144851712737	5.22383609191149
Horse 55	12	mare	hannoveranian	169	675	privately owned	dressage	intermediate	placebo	hard	Straight line	NA	October	17	2014	1.36026380873866	-8.60393349737891	3.3026433237120196	1.10723059223853	3.7743550221321995	2.18740567993907	2.70443486305409	-1.69482080958016	3.05042144730862
Horse 55	12	mare	hannoveranian	169	675	privately owned	dressage	intermediate	placebo	soft	Lunge left	10	October	17	2014	1.24945517942758	-8.95728869916837	5.37851132582609	-7.31658838747465	5.39610783353262	-2.78762932435081	2.04271309281222	-1.52823977135913	2.9475009329907
Horse 55	12	mare	hannoveranian	169	675	privately owned	dressage	intermediate	placebo	soft	Lunge right	10	October	17	2014	1.25588697017268	-6.98847517609619	5.81335279273445	-20.2652415140155	5.73376457907201	11.336705654547202	1.8913622018232898	-1.3386146382281	2.47971108952166
Horse 55	12	mare	hannoveranian	169	675	privately owned	dressage	intermediate	preplacebo	soft	Straight line	NA	October	14	2014	1.2987012987013	-5.07693590925546	3.15868286178094	-3.06054826464601	3.13770700181702	2.43485424875304	2.26960382253652	-4.70328800269977	4.22877629728388
Horse 55	12	mare	hannoveranian	169	675	privately owned	dressage	intermediate	preNSAID	hard	Straight line	NA	September	12	2014	1.31598776557894	-7.28218195175184	5.10006977238786	-2.52522542923547	6.06792483191083	3.6200348510284197	1.78470358255161	-2.44941278823599	2.65487084220248
Horse 55	12	mare	hannoveranian	169	675	privately owned	dressage	intermediate	preNSAID	soft	Lunge left	10	September	12	2014	1.26829268292683	-10.3866841024717	5.37886741677555	-11.4769905441718	5.09442525236101	-0.262583615775931	1.6991277010285102	0.241617547648796	2.24950436414581
Horse 55	12	mare	hannoveranian	169	675	privately owned	dressage	intermediate	preplacebo	soft	Lunge right	10	October	14	2014	1.25042244001352	7.61680698340461	4.83567398237616	-9.69678772584145	4.22916297573466	11.7166292771036	4.94274095753622	-2.28679189432948	4.81674751724969
Horse 56	13	gelding	SWB	170	590	Riding school 1	showjumping	novel	preNSAID	hard	Lunge right	10	April	18	2016	1.30738374684297	2.9792819705524303	5.47729789772206	4.77087497045833	5.60926896457095	7.48150701168423	3.18433227761722	-2.78782131602816	2.9931096242724395
Horse 56	13	gelding	SWB	170	590	Riding school 1	showjumping	novel	preNSAID	hard	Lunge left	10	April	18	2016	1.34189031505251	11.963214901842099	6.85562958912467	-2.06877121548625	5.58040428421048	6.93558850856073	2.59259644424493	4.51468189232996	2.41099359190875
Horse 56	13	gelding	SWB	170	590	Riding school 1	showjumping	novel	preNSAID	soft	Lunge right	10	April	18	2016	1.2874251497006	-0.284065129531148	5.23069299250306	4.81696827368654	5.35749622067161	6.55433894213588	1.7424087600637101	-4.72222485092313	3.18915683991237
Horse 56	13	gelding	SWB	170	590	Riding school 1	showjumping	novel	preplacebo	soft	Lunge right	10	May	9	2016	1.30525066745773	-2.33361322918143	5.01440297587554	9.42827860293199	3.3730876587241694	6.72374819421469	1.82926504537339	-4.52235385621606	2.01438148620396
Horse 56	13	gelding	SWB	170	590	Riding school 1	showjumping	novel	preNSAID	soft	Lunge left	10	April	18	2016	1.28186018780742	9.89487360234702	5.01449927476598	1.38620606750306	3.85912254085636	4.82761777850236	1.31494423230765	4.75094999947586	2.20105256866659
Horse 56	13	gelding	SWB	170	590	Riding school 1	showjumping	novel	NSAID	hard	Lunge right	10	April	21	2016	1.33432171979244	-3.46457464927368	3.13878836939586	4.08840085410269	5.59004553019455	4.38451372133565	2.15076435475774	-4.27100148419108	2.76920740634119
Horse 56	13	gelding	SWB	170	590	Riding school 1	showjumping	novel	NSAID	hard	Straight line	NA	April	21	2016	1.32358613926008	3.6418663867864	3.72605229586287	-0.103136264407116	5.14755217528169	3.39639096263117	2.13223774330428	-1.0210018242268	1.98602636559618
Horse 56	13	gelding	SWB	170	590	Riding school 1	showjumping	novel	preNSAID	hard	Straight line	NA	April	18	2016	1.36861313868613	6.84439829924988	6.260193106528409	0.25200252678205	5.34932595141463	5.29774141280393	2.27956585826253	1.91507410286589	1.99169938996557
Horse 56	13	gelding	SWB	170	590	Riding school 1	showjumping	novel	placebo	hard	Lunge left	10	May	12	2016	1.3619541080681	12.8173691885703	7.01538332552928	-6.55571007195351	6.31427127471277	2.9843341544346504	2.92120953993451	1.80775078111585	2.68927055474
Horse 56	13	gelding	SWB	170	590	Riding school 1	showjumping	novel	NSAID	soft	Straight line	NA	April	21	2016	1.39218386806287	2.15646494136342	5.07830741737275	-0.860668211890127	4.6064302222706	2.9113271050414005	1.7639713608867797	-0.506164244830574	1.70995258381022
Horse 56	13	gelding	SWB	170	590	Riding school 1	showjumping	novel	preplacebo	hard	Lunge left	10	May	9	2016	1.34270101483216	4.56765769391866	5.12209275774671	-2.24938826512391	7.617348312936511	2.51915204254502	2.91433449655476	0.316713788793611	3.3185525323163896
Horse 56	13	gelding	SWB	170	590	Riding school 1	showjumping	novel	NSAID	soft	Lunge left	10	April	21	2016	1.28792215226102	8.32262276505136	4.47421957038301	-2.89619718783056	5.38658632142448	2.07126552317732	1.7482540623478198	1.9345507596553397	2.90956069258065
Horse 56	13	gelding	SWB	170	590	Riding school 1	showjumping	novel	NSAID	soft	Lunge right	10	April	21	2016	1.29486277269529	-0.550218885955962	4.06857777320942	7.2417685285406295	3.30553363581213	5.01096957860174	2.36715475264832	-4.30066958338983	1.70705515855919
Horse 56	13	gelding	SWB	170	590	Riding school 1	showjumping	novel	placebo	hard	Lunge right	10	May	12	2016	1.40361355830969	5.78739305477046	7.09032296391423	6.806528750069371	5.95573712620723	4.03736215167917	3.3113904144477297	-6.730546768625991	3.25861570722014
Horse 56	13	gelding	SWB	170	590	Riding school 1	showjumping	novel	placebo	hard	Straight line	NA	May	12	2016	1.40068874062807	9.5702070696717	5.70632384365562	-1.32240118655495	6.19891146192717	5.20706314980455	2.14724117620779	-1.8585847309869097	2.60100923351694
Horse 56	13	gelding	SWB	170	590	Riding school 1	showjumping	novel	preplacebo	hard	Lunge right	10	May	9	2016	1.39569413511507	2.42163124557976	6.693538214619659	3.6629223318536104	9.36302390649607	4.31318441996658	3.50253389836845	-6.25590385591972	3.4112239561198994
Horse 56	13	gelding	SWB	170	590	Riding school 1	showjumping	novel	preplacebo	soft	Straight line	NA	May	9	2016	1.41651376956474	4.48844730784686	4.68538758190509	1.42082708147697	4.27131102440199	4.05942271960792	2.20244654229049	0.564078629080222	2.35120894735302
Horse 56	13	gelding	SWB	170	590	Riding school 1	showjumping	novel	NSAID	hard	Lunge left	10	April	21	2016	1.29177197416456	5.25961454839187	5.07174491672761	-3.25885796220984	6.36554538622963	2.2722026951378	2.3406358303878	2.06628268462079	2.7263388388788
Horse 56	13	gelding	SWB	170	590	Riding school 1	showjumping	novel	placebo	soft	Straight line	NA	May	12	2016	1.41007449556342	10.6260790752586	4.99938912300426	3.69802176024909	4.33701174184087	3.2407719250945695	1.7995483590318	-1.24676412343081	2.57523952572031
Horse 56	13	gelding	SWB	170	590	Riding school 1	showjumping	novel	preplacebo	hard	Straight line	NA	May	9	2016	1.38418347716803	3.0632761328770597	5.72037851095077	0.557936601272016	4.75612524214068	4.22704704261423	3.04485384814497	0.879048608987644	1.97201001894175
Horse 56	13	gelding	SWB	170	590	Riding school 1	showjumping	novel	preplacebo	soft	Lunge left	10	May	9	2016	1.31906785871318	5.53685696244789	4.27492891948933	-2.84447516154216	5.2422474114402	2.96381495920193	1.89421132614861	2.03043565720305	1.7850226215325797
Horse 56	13	gelding	SWB	170	590	Riding school 1	showjumping	novel	preNSAID	soft	Straight line	NA	April	18	2016	1.37438702633804	4.48508141909473	5.03483884263739	0.977764667280806	4.62897112474919	5.08052262737637	1.89062564758558	1.05196623436915	2.26013206379384
Horse 56	13	gelding	SWB	170	590	Riding school 1	showjumping	novel	placebo	soft	Lunge right	10	May	12	2016	1.32947976878613	-0.333075629647151	5.46087629090584	4.5536296770305	4.55732481554508	6.02816509968996	1.71466190556313	-5.37569361984463	1.52759456437444
Horse 56	13	gelding	SWB	170	590	Riding school 1	showjumping	novel	placebo	soft	Lunge left	10	May	12	2016	1.31350681536555	12.6490698066599	5.87076347377178	-2.91388375475028	5.9322720294905	2.22854285001951	1.89237848310737	3.34869383732248	1.9398499196179502
Horse 57	18	mare	SWB	162	542	privately owned	dressage	novel	preNSAID	hard	Lunge left	10	September	19	2016	1.3293051359516601	1.37074414249976	3.59535979869118	-11.0932992660441	6.379339543262	-7.141153093807441	3.3850536237696303	2.80195209619716	3.39711551884456
Horse 57	18	mare	SWB	162	542	privately owned	dressage	novel	preNSAID	hard	Lunge right	10	September	19	2016	1.30046057978868	0.396817392215976	3.4699957336076395	-0.330387166321206	6.332034616782331	7.85246876514244	1.86788585068949	-5.12473359923126	5.892031714456339
Horse 57	18	mare	SWB	162	542	privately owned	dressage	novel	NSAID	soft	Lunge right	10	September	22	2016	1.26773317235134	-2.50654422722113	2.9483685021849704	-4.51754038082752	3.2292183788272997	9.39326936011172	2.62619458434801	0.473263583436758	3.0667397513100303
Horse 57	18	mare	SWB	162	542	privately owned	dressage	novel	NSAID	hard	Straight line	NA	September	22	2016	1.36035535813437	-1.71391301253435	2.9584358637589205	2.55355975202426	7.16991262227084	1.68373625893645	2.59659279018715	-0.466219424338504	3.5036444465050898
Horse 57	18	mare	SWB	162	542	privately owned	dressage	novel	placebo	hard	Lunge left	10	September	2	2016	1.27499275572298	-4.77152786332553	3.10019604194024	-10.1670057585507	3.79257382827754	-5.00446898223736	2.59168757585266	1.29622292664669	3.7381892776632895
Horse 57	18	mare	SWB	162	542	privately owned	dressage	novel	placebo	hard	Lunge right	10	September	2	2016	1.29180421989378	0.152086564659591	2.79820766743056	3.2981439323084594	4.34644196359568	8.33859516125076	2.47901872208633	-4.93172965852402	4.55778462253168
Horse 57	18	mare	SWB	162	542	privately owned	dressage	novel	NSAID	soft	Straight line	NA	September	22	2016	1.38163954559411	-3.75689866272218	3.24577794610917	-1.31557751419591	4.04601155379584	1.72423918261612	2.23370902490465	-3.12986565266115	2.64518665179737
Horse 57	18	mare	SWB	162	542	privately owned	dressage	novel	preNSAID	hard	Straight line	NA	September	19	2016	1.35771681906345	0.19480585517023502	4.33674494070758	0.926381043228821	5.94374860375061	-0.264861838975279	1.92543146381701	-2.82644060467717	4.96293273741916
Horse 57	18	mare	SWB	162	542	privately owned	dressage	novel	preplacebo	soft	Lunge right	10	August	30	2016	1.27124907612712	-2.59751901402302	2.25861526063974	2.03879099044982	5.33456124041933	5.53654437864616	2.6981396804063	-1.7593855152230597	3.63150360627141
Horse 57	18	mare	SWB	162	542	privately owned	dressage	novel	preplacebo	hard	Straight line	NA	August	30	2016	1.35198632185499	-5.932043568212019	4.19618554438796	-5.49770830641677	6.32272589213702	-0.880596500488109	2.48398916365792	-0.398127071852233	4.94560290719642
Horse 57	18	mare	SWB	162	542	privately owned	dressage	novel	NSAID	soft	Lunge left	10	September	22	2016	1.27482952860955	-7.884845834576029	2.57469982584451	-12.3442771219727	3.77063271042645	-5.58390572737635	2.05132170711082	2.8918228090727003	2.73807461880232
Horse 57	18	mare	SWB	162	542	privately owned	dressage	novel	preplacebo	hard	Lunge right	10	August	30	2016	1.29228709508882	-4.8213111637746104	4.16998533594613	-2.5294823381666802	5.50001310682632	6.030583145633149	2.83799833291634	-0.74891180405545	4.45707524103607
Horse 57	18	mare	SWB	162	542	privately owned	dressage	novel	placebo	soft	Straight line	NA	September	2	2016	1.3571869216533	6.073776418792279	4.83718012223515	2.36357788428218	6.93603116701932	-1.37624179106132	2.59454648390406	-4.11997340555549	3.04957839590839
Horse 57	18	mare	SWB	162	542	privately owned	dressage	novel	placebo	soft	Lunge left	10	September	2	2016	1.22534369396294	-6.23774548154403	4.53454553393019	-10.213472495460898	5.43084178916058	-4.24853779840536	2.33168156746211	0.109948212354639	2.42274588145674
Horse 57	18	mare	SWB	162	542	privately owned	dressage	novel	preplacebo	hard	Lunge left	10	August	30	2016	1.26956008266903	-7.72419961793989	4.08246375666868	-10.922036964716	5.90015570743442	-7.1149778124962095	2.86351961137048	1.21773930367285	3.01311106643617
Horse 57	18	mare	SWB	162	542	privately owned	dressage	novel	placebo	hard	Straight line	NA	September	2	2016	1.38964518415401	-3.18198867135361	3.63395798694878	-6.93256736455844	8.78730553811556	0.714458964663956	2.70706207848327	-4.74995059724497	3.03661499362063
Horse 57	18	mare	SWB	162	542	privately owned	dressage	novel	NSAID	hard	Lunge left	10	September	22	2016	1.27586743426171	-8.10826063045252	3.56426140907429	-14.2783027540525	5.975423168101689	-5.51476357068197	1.90736573705132	3.4332782331412894	2.24023142284222
Horse 57	18	mare	SWB	162	542	privately owned	dressage	novel	NSAID	hard	Lunge right	10	September	22	2016	1.27703935366172	-5.21085240452	3.62308905899156	-5.5123347620101	4.53022869109444	10.1737687683236	3.0053746586894	-0.0524140912286078	3.79424573989496
Horse 57	18	mare	SWB	162	542	privately owned	dressage	novel	placebo	soft	Lunge right	10	September	2	2016	1.24790747222645	-0.1901074730381	2.85734967931991	-3.24317419909019	3.91768579775983	5.32468066808954	2.42850335967446	-2.47341414320049	2.63655095273395
Horse 57	18	mare	SWB	162	542	privately owned	dressage	novel	preNSAID	soft	Lunge right	10	September	19	2016	1.26582278481013	1.03831425849385	3.99251788275502	1.54380327264105	4.07108022936253	6.133689876118759	2.21697241515459	-3.7623548237585496	4.63690945789924
Horse 57	18	mare	SWB	162	542	privately owned	dressage	novel	preplacebo	soft	Straight line	NA	August	30	2016	1.40674637285294	0.31087464203562704	5.22507953699864	2.49248035664374	6.56853363758936	-1.96095965870667	4.04864919429648	-5.40669835164773	4.66228839500799
Horse 57	18	mare	SWB	162	542	privately owned	dressage	novel	preplacebo	soft	Lunge left	10	August	30	2016	1.29014190130803	-9.22177135094549	4.05403225582836	-14.9987577841314	6.124513841055169	-6.70479709750776	1.91589746606319	1.04407574575622	3.92992248670351
Horse 57	18	mare	SWB	162	542	privately owned	dressage	novel	preNSAID	soft	Straight line	NA	September	19	2016	1.34778786990917	-2.39528334631047	4.03373610085027	-0.844515206629001	6.531121732214521	-2.06787787264723	2.50851618680115	-5.00601709298855	5.29958313441097
Horse 57	18	mare	SWB	162	542	privately owned	dressage	novel	preNSAID	soft	Lunge left	10	September	19	2016	1.27149255887877	-2.54890345014974	2.32172251853854	-6.656038363396281	3.20707780265317	-5.78554419799684	1.9911454031522597	2.19978878176425	2.83553981232272
Horse 58	13	gelding	SWB	166	500	Riding school 2	allround	novel	preNSAID	soft	Lunge left	10	March	29	2014	1.25816023738872	3.99607652271098	5.0949900090744	-5.63450412766266	5.22224932894082	-3.82012296510933	2.41153818237016	4.62552505168191	2.64349110587516
Horse 58	13	gelding	SWB	166	500	Riding school 2	allround	novel	NSAID	hard	Straight line	NA	April	2	2014	1.37718401631619	2.28759778153362	5.57012316547822	-8.14440345590479	7.26795400971864	-1.71825912407746	3.2056641389059	-0.682809618386393	2.5293622168745
Horse 58	13	gelding	SWB	166	500	Riding school 2	allround	novel	NSAID	soft	Lunge right	10	April	2	2014	1.32352941176471	3.68243813570723	5.15674417570265	-1.3466635874899	6.04838400708714	-3.2251299199919803	3.10306374439227	1.7018002633233003	2.96052800120075
Horse 58	13	gelding	SWB	166	500	Riding school 2	allround	novel	NSAID	hard	Lunge right	10	April	2	2014	1.31591140765453	3.30602905362886	4.71415117532378	-1.7515207886954998	4.84178758194594	-3.42240894835359	3.33112329431839	2.05144222983904	3.27792901564564
Horse 58	13	gelding	SWB	166	500	Riding school 2	allround	novel	NSAID	hard	Lunge left	10	April	2	2014	1.37563166760247	0.162832784776596	4.42336528110039	-13.124948800659	7.13346932090441	-1.7744484139775	3.3825065708513704	-2.35570019197027	4.45063300281216
Horse 58	13	gelding	SWB	166	500	Riding school 2	allround	novel	placebo	soft	Lunge left	10	March	15	2014	1.30214612973234	7.65335922665322	5.862250009929691	-6.24904910437281	4.53146831357194	-6.954974847276291	2.75748895205836	4.70636534476361	3.80145224869646
Horse 58	13	gelding	SWB	166	500	Riding school 2	allround	novel	placebo	soft	Straight line	NA	March	15	2014	1.4598657704925397	5.60334712849235	4.93620671701027	-3.6781288872281	7.183611071306631	-5.26220408587382	3.54631552148647	0.661470920926248	5.6521382166056
Horse 58	13	gelding	SWB	166	500	Riding school 2	allround	novel	NSAID	soft	Lunge left	10	April	2	2014	1.2780269058296	7.54122043845827	4.78861046139341	-6.77660623496582	5.53957256407125	-3.49958234222179	2.52161263601396	3.0035134017238	2.98185498351946
Horse 58	13	gelding	SWB	166	500	Riding school 2	allround	novel	NSAID	soft	Straight line	NA	April	2	2014	1.36493368741994	5.1652389253484	5.38553259601266	-4.85561937681625	6.1204131241593	-3.40579326099591	2.79601065388167	0.41277899860817	2.66772531674623
Horse 58	13	gelding	SWB	166	500	Riding school 2	allround	novel	preNSAID	soft	Lunge right	10	March	29	2014	1.252067091897	3.92386284241228	5.20336524163702	-3.1566343919254805	6.81942189684916	-2.26098383192936	2.60603513508251	1.86697262949908	3.3116760540513694
Horse 58	13	gelding	SWB	166	500	Riding school 2	allround	novel	preplacebo	hard	Lunge right	10	March	12	2014	1.31380867661147	7.461888316060041	4.91853823906657	5.88766400344803	6.67036292344808	-3.0518252951016303	2.03098118926876	1.38195764085467	2.26664863759038
Horse 58	13	gelding	SWB	166	500	Riding school 2	allround	novel	preNSAID	soft	Straight line	NA	March	29	2014	1.39221436808973	6.837500949943639	7.196178580017519	-9.04582728191051	8.2623149416255	-3.2475609917273807	3.31664572997779	2.28314755003736	3.6706723845562306
Horse 58	13	gelding	SWB	166	500	Riding school 2	allround	novel	preplacebo	soft	Lunge left	10	March	12	2014	1.2943079864686	2.76439505733698	4.3165913609546	-3.8405715607978204	4.15777713359428	-4.20699614353596	2.40947441319433	3.86889993076955	3.1009761676181
Horse 58	13	gelding	SWB	166	500	Riding school 2	allround	novel	preplacebo	soft	Straight line	NA	March	12	2014	1.32733414532158	3.4815625897583304	5.28748310215426	-2.36795750659825	5.3206433496533	-3.65837547883728	2.45406392846387	0.8615517590251811	3.67030819457829
Horse 58	13	gelding	SWB	166	500	Riding school 2	allround	novel	placebo	hard	Lunge right	10	March	15	2014	1.36585365853659	-3.81533010831264	7.04889098074661	-3.88132063146252	6.72850017469263	-5.2289797552605	2.73002119607132	4.69567281220615	2.37561637747174
Horse 58	13	gelding	SWB	166	500	Riding school 2	allround	novel	placebo	hard	Lunge left	10	March	15	2014	1.32002030800474	5.13440245707219	7.67471474196624	-10.6517427788725	5.88306739527577	-6.219713017430069	2.40254033227832	1.71032108788983	2.29455565852729
Horse 58	13	gelding	SWB	166	500	Riding school 2	allround	novel	placebo	hard	Straight line	NA	March	15	2014	1.4386042462596	8.1793336531731	10.721274154937802	-3.4384296422508	13.5308622982642	-4.72121313241493	3.92955732113107	2.45977306483865	2.58082196733983
Horse 58	13	gelding	SWB	166	500	Riding school 2	allround	novel	placebo	soft	Lunge right	10	March	15	2014	1.35067212906371	0.253249072753693	6.011811214887551	-7.51174293701638	5.769863779336301	-5.17222223776197	2.5671312537831	1.8089628450959303	2.66074438374543
Horse 58	13	gelding	SWB	166	500	Riding school 2	allround	novel	preNSAID	hard	Straight line	NA	March	29	2014	1.38446664403974	0.173791295719933	10.6523635799894	-9.53956257185734	11.720995276991202	-3.23858475107683	3.0439763401015605	1.9888362548554	3.77306699785131
Horse 58	13	gelding	SWB	166	500	Riding school 2	allround	novel	preplacebo	soft	Lunge right	10	March	12	2014	1.29769011160135	1.19965020460993	4.16335710877246	-2.1077980699531	5.91958967289082	-1.31326624652942	2.81789800764887	2.43115889693032	3.68723006294123
Horse 58	13	gelding	SWB	166	500	Riding school 2	allround	novel	preNSAID	hard	Lunge right	10	March	29	2014	1.25925925925926	-1.62342964697509	8.02247193831572	-5.5293228649558	7.97508392685028	-4.42629970157965	2.49449788363354	2.34227643084014	3.09671420490305
Horse 58	13	gelding	SWB	166	500	Riding school 2	allround	novel	preNSAID	hard	Lunge left	10	March	29	2014	1.25698324022346	-1.5874754293155502	6.2944669716862895	-12.030997695023402	5.98806674808615	-2.82065763571774	2.81574913136873	1.46057043385916	2.47103842767063
Horse 58	13	gelding	SWB	166	500	Riding school 2	allround	novel	preplacebo	hard	Straight line	NA	March	12	2014	1.34632417790018	2.68243284028136	10.1660653087054	-3.69737268387318	9.0416641898139	-1.6231288593918098	3.3679475575442597	0.974198344142781	3.92199639700577
Horse 58	13	gelding	SWB	166	500	Riding school 2	allround	novel	preplacebo	hard	Lunge left	10	March	12	2014	1.37781000725163	5.47561641215567	6.39338514301301	-6.47380466455689	6.08681129719213	-3.47832708638799	2.52888865426702	-3.25149896064208	3.3859383106213694
Horse 59	12	mare	SWB	163	580	NECS	showjumping	intermediate	preNSAID	soft	Lunge left	10	October	1	2014	1.34022057797012	-7.82035109754174	7.973085840819489	1.37998344333169	7.3150811118469905	-5.03877533252174	2.84892770725624	0.9869887884695832	3.13999349852248
Horse 59	12	mare	SWB	163	580	NECS	showjumping	intermediate	placebo	soft	Lunge right	10	October	26	2014	1.36566332218506	0.360597107603977	8.25169519515881	4.66508435594414	7.458363178448	6.45000518839078	2.72916977496882	-11.842241738467	2.62902605147771
Horse 59	12	mare	SWB	163	580	NECS	showjumping	intermediate	preNSAID	soft	Straight line	NA	October	1	2014	1.43098793295984	-3.2326373164409903	7.05688321124779	-5.9076982249313	8.53134857037442	-5.56901714124476	3.4739695841544	-11.515981418128202	3.28718754767397
Horse 59	12	mare	SWB	163	580	NECS	showjumping	intermediate	placebo	soft	Lunge left	10	October	26	2014	1.33956779982308	3.2256249892621	8.08173645025656	9.28115095607971	9.2370022355066	-3.99914222976898	2.5437326898274	-0.650681824810745	2.9007330591840894
Horse 59	12	mare	SWB	163	580	NECS	showjumping	intermediate	NSAID	hard	Lunge right	10	October	4	2014	1.36363636363636	17.3971077108906	7.60408369387896	1.94192029798306	8.27175916379938	0.758610004481656	4.26419623560204	-11.964195406149802	4.56708959277744
Horse 59	12	mare	SWB	163	580	NECS	showjumping	intermediate	NSAID	hard	Lunge left	10	October	4	2014	1.36884392203541	1.16823795341752	6.74651082987423	-1.9762197115483398	8.83991492327225	-2.15732164929591	4.82004121642363	-0.0518353565092003	3.7771114062732196
Horse 59	12	mare	SWB	163	580	NECS	showjumping	intermediate	preplacebo	soft	Straight line	NA	October	23	2014	1.3385229247754	-1.81581053651263	5.19829142322782	-7.57428116774779	5.64952779007563	-1.44085564050224	2.77351653078675	-9.68243170415214	2.49729463759571
Horse 59	12	mare	SWB	163	580	NECS	showjumping	intermediate	preplacebo	soft	Lunge left	10	October	23	2014	1.2943079864686	-3.06812533930378	5.35076845969161	-2.56792403878417	6.30214730649938	-3.81736002380941	2.14077108626285	2.77488110167345	1.9395878256777703
Horse 59	12	mare	SWB	163	580	NECS	showjumping	intermediate	preplacebo	soft	Lunge right	10	October	23	2014	1.29310344827586	10.4581056524593	5.61905235385907	3.3320026891126897	10.7527281305119	6.16039103844838	2.12980304240777	-8.75515907900439	2.44510696480853
Horse 59	12	mare	SWB	163	580	NECS	showjumping	intermediate	preplacebo	hard	Straight line	NA	October	23	2014	1.40620851565615	9.42404827724827	9.19632681603695	-7.01301122839767	6.507896954527909	1.33790748055161	4.57251394278079	-5.54391706218978	2.9139905178111896
Horse 59	12	mare	SWB	163	580	NECS	showjumping	intermediate	preNSAID	soft	Lunge right	10	October	1	2014	1.37527059722399	13.301752614420701	10.547010866279	3.35864284645792	8.96106159181939	2.00096189440681	3.41771370378875	-13.934635343086	3.80425793075568
Horse 59	12	mare	SWB	163	580	NECS	showjumping	intermediate	preNSAID	hard	Straight line	NA	October	1	2014	1.3862124531306	4.48509153480681	7.98335963000427	-5.68121411483407	8.4382972556625	-2.6005934841828098	4.08690292119449	-6.737611450717511	3.86478103188557
Horse 59	12	mare	SWB	163	580	NECS	showjumping	intermediate	preNSAID	hard	Lunge left	10	October	1	2014	1.3740819710969	-9.69564944319451	10.214251562838	-7.342440999866419	12.4050796567252	0.6399476982133089	3.13407379134857	1.55353200330264	3.50162060501284
Horse 59	12	mare	SWB	163	580	NECS	showjumping	intermediate	preNSAID	hard	Lunge right	10	October	1	2014	1.45334434351775	17.8942071596532	7.85264045094818	7.64259250895651	12.7780062480642	-1.8558029972452899	4.64268504327581	-16.9793986490711	4.4886701965847
Horse 59	12	mare	SWB	163	580	NECS	showjumping	intermediate	placebo	hard	Straight line	NA	October	26	2014	1.42455162987882	6.25216022893024	20.3598036451684	-4.64251786218045	11.9834045805392	-0.376586024544857	4.77898475483506	-5.59459568439487	4.01760584600611
Horse 59	12	mare	SWB	163	580	NECS	showjumping	intermediate	placebo	hard	Lunge right	10	October	26	2014	1.33900425738286	13.2684735580439	18.6465732317283	8.73338488744589	18.5691848236001	4.86249839414988	4.12682618798682	-9.32266599352535	3.6466896212272
Horse 59	12	mare	SWB	163	580	NECS	showjumping	intermediate	placebo	hard	Lunge left	10	October	26	2014	1.37910798122066	-7.3151409600512105	14.496294762782998	-14.136136631898198	13.000929196998998	0.0124900410199915	6.30771567925582	2.53316380334805	5.2918460525363
Horse 59	12	mare	SWB	163	580	NECS	showjumping	intermediate	NSAID	soft	Lunge right	10	October	4	2014	1.2895302425545	10.1389885954561	3.83100703243828	-0.155131585896318	5.67354805151915	1.70004788378904	2.67567315334031	-7.977187039879619	3.11996298757034
Horse 59	12	mare	SWB	163	580	NECS	showjumping	intermediate	NSAID	hard	Straight line	NA	October	4	2014	1.4051468992892	4.66388521407721	6.438838742023	-2.25725486622496	6.16611435287665	-1.7207849461832498	4.02960031690028	-6.3697557435456	3.26246136870125
Horse 59	12	mare	SWB	163	580	NECS	showjumping	intermediate	preplacebo	hard	Lunge right	10	October	23	2014	1.33928571428571	17.1902434462375	15.1335641157184	6.6381991114006	10.626507903068598	2.52802994515019	2.90748325061196	-12.942871535636701	4.39604750686948
Horse 59	12	mare	SWB	163	580	NECS	showjumping	intermediate	preplacebo	hard	Lunge left	10	October	23	2014	1.35367425870219	-7.3711911922984	9.90135854688775	-5.02556139154336	8.05639181525659	2.32514507813436	4.26278802063096	1.33018880067632	4.10304399429333
Horse 59	12	mare	SWB	163	580	NECS	showjumping	intermediate	placebo	soft	Straight line	NA	October	26	2014	1.4549746292230503	4.40530621491876	14.5686107533237	-13.370214136729002	11.666999236981598	-4.12338071725616	4.57366252174316	-12.4305733651156	5.18657744683795
Horse 59	12	mare	SWB	163	580	NECS	showjumping	intermediate	NSAID	soft	Straight line	NA	October	4	2014	1.3582966226138	-4.84119584504898	5.10012745646599	-8.49593373035393	7.00103286992773	-2.35005655550651	4.38006941551992	-7.041137524102491	3.9865226996443304
Horse 59	12	mare	SWB	163	580	NECS	showjumping	intermediate	NSAID	soft	Lunge left	10	October	4	2014	1.27124907612712	-4.64966875827153	7.42998292517116	0.561213728402757	8.97884178689378	-3.72213766187957	3.00858262803737	2.16126269155949	3.01554592640083
Horse 60	5	mare	SWB	166	530	privately owned	dressage	novel	NSAID	hard	Straight line	NA	September	16	2016	1.44144034813012	-8.48783634026486	6.050847526372981	2.83296736427333	8.60970056349791	0.673476306423489	4.95006757703844	-5.06454962001679	2.49153900326844
Horse 60	5	mare	SWB	166	530	privately owned	dressage	novel	NSAID	soft	Straight line	NA	September	16	2016	1.42264205171329	-7.63382586581195	8.69211684730809	2.85186916040324	10.137579991448	1.9228143118750098	4.08244431824808	-3.2590088465331397	2.75544437737809
Horse 60	5	mare	SWB	166	530	privately owned	dressage	novel	preNSAID	soft	Straight line	NA	September	13	2016	1.42053532608059	-3.73824552888058	6.69891074900608	4.09343260196463	6.53310214330981	-1.73585548891953	3.53529186374636	-3.7933214331892	2.45775702647614
Horse 60	5	mare	SWB	166	530	privately owned	dressage	novel	preNSAID	hard	Lunge left	10	September	13	2016	1.36855778203923	-11.834303015437598	5.2794591776183	0.641122685168219	7.44711918055423	-8.89616463233033	3.69204868684658	-3.6978323784124303	2.59388091070174
Horse 60	5	mare	SWB	166	530	privately owned	dressage	novel	NSAID	hard	Lunge left	10	September	16	2016	1.33891213389121	-15.294318205582998	8.33061579103066	1.14059567131043	9.53481963553242	-4.78097747726167	3.1978218798261797	-2.02049993175622	2.46091321124386
Horse 60	5	mare	SWB	166	530	privately owned	dressage	novel	NSAID	hard	Lunge right	10	September	16	2016	1.28993550322484	-6.561780881333469	9.94493014589892	2.34628498124846	9.19016378420169	5.787220384202861	2.7708878994407	-3.96254850983438	2.1234122878878
Horse 60	5	mare	SWB	166	530	privately owned	dressage	novel	NSAID	soft	Lunge left	10	September	16	2016	1.29498569492546	-11.881534109353098	6.38174281198871	3.5590216298912196	7.333152532566321	-4.37144876592866	3.34378239967512	-0.658744468638826	3.0627730168333
Horse 60	5	mare	SWB	166	530	privately owned	dressage	novel	NSAID	soft	Lunge right	10	September	16	2016	1.31028714803457	-0.553241794077127	8.33795079942795	7.62710648350323	7.84363195245098	6.481810086167499	3.6140375797	-3.16929836246349	2.7796994571211
Horse 60	5	mare	SWB	166	530	privately owned	dressage	novel	placebo	soft	Lunge left	10	October	4	2016	1.31069407208817	-9.80424916206859	6.415781820639799	2.08050430135556	8.52874221030109	-8.024979990142	3.59222826555265	-3.11557272964685	3.297918326041
Horse 60	5	mare	SWB	166	530	privately owned	dressage	novel	placebo	soft	Lunge right	10	October	4	2016	1.30700778642937	-2.11252616122573	8.06821593581036	4.5577748405282	8.11018633239513	4.69522133556458	3.10001942126927	-4.14457707232143	2.4827535349011
Horse 60	5	mare	SWB	166	530	privately owned	dressage	novel	placebo	soft	Straight line	NA	October	4	2016	1.42050156901134	-5.01104595259553	12.782262908076301	4.56731744908589	11.720720905425301	-2.78217229768098	3.1348167955108104	-4.10404469285878	1.99856072552855
Horse 60	5	mare	SWB	166	530	privately owned	dressage	novel	placebo	hard	Lunge left	10	October	4	2016	1.3136288998358	-11.30858812944	4.68895153590534	0.917477932146695	6.33960153972708	-8.95090373771626	3.25357315006303	-3.8119244254164895	2.35984255928053
Horse 60	5	mare	SWB	166	530	privately owned	dressage	novel	placebo	hard	Lunge right	10	October	4	2016	1.26945745806257	0.279579133587671	9.90091897100469	7.931139338355921	7.360449220709769	2.60778649093996	3.13710739990958	-5.34954433768475	2.4540174700539
Horse 60	5	mare	SWB	166	530	privately owned	dressage	novel	preNSAID	soft	Lunge left	10	September	13	2016	1.3418541820746	-13.137119654818099	6.21438839810544	2.26025020523916	5.3158665647706	-10.845556291930198	3.9195375683958	-2.84622808160884	1.5620919336603298
Horse 60	5	mare	SWB	166	530	privately owned	dressage	novel	preNSAID	soft	Lunge right	10	September	13	2016	1.27814972611077	5.2598022576926	5.35614901294677	5.878450345324069	7.386070756217721	2.9663960957423106	3.89674731835828	-5.809216373771389	3.6636154641155794
Horse 60	5	mare	SWB	166	530	privately owned	dressage	novel	preplacebo	soft	Straight line	NA	October	1	2016	1.32662027534748	-5.24788196308748	11.4588378054451	3.4344473581612904	8.36416198924487	-1.16073235655038	4.47559881791969	-1.85102887514243	3.24539161658067
Horse 60	5	mare	SWB	166	530	privately owned	dressage	novel	preplacebo	hard	Lunge left	10	October	1	2016	1.29501832345037	-8.51477945180208	5.12420880157114	-1.63509061381539	8.05259480509323	-8.05074644329305	3.07815269854679	-0.389610001791111	2.69077126194993
Horse 60	5	mare	SWB	166	530	privately owned	dressage	novel	preNSAID	hard	Lunge right	10	September	13	2016	1.33914668327624	3.27267091806597	4.75864299814361	7.82021071038322	5.86948188870001	1.43278443885066	3.57602526106224	-5.69425684069345	3.14979219638232
Horse 60	5	mare	SWB	166	530	privately owned	dressage	novel	preNSAID	hard	Straight line	NA	September	13	2016	1.3836355711091	-5.08656647637143	5.18737373219681	7.507426055757319	6.217360616569319	-1.26650482845906	4.49894981586042	-5.11161572959995	2.96098217910716
Horse 60	5	mare	SWB	166	530	privately owned	dressage	novel	preplacebo	soft	Lunge right	10	October	1	2016	1.23565754633716	-3.3686196485796405	6.90114077381753	5.56356972051275	5.36069464570007	3.75448934506699	3.48695741751098	-2.20319651165238	2.33974158262908
Horse 60	5	mare	SWB	166	530	privately owned	dressage	novel	preplacebo	hard	Lunge right	10	October	1	2016	1.24866758032587	-4.17480156203198	9.01953106256227	4.05997039935695	7.856728754821481	0.9474905434956551	3.65019935742403	-1.48448703242699	2.85769708229268
Horse 60	5	mare	SWB	166	530	privately owned	dressage	novel	preplacebo	hard	Straight line	NA	October	1	2016	1.37221214595181	-7.96003884953826	16.068307814099	0.0375790230875305	10.8545242796168	-1.14602918498276	3.5725450209351397	-2.85044976408063	2.55052661544131
Horse 60	5	mare	SWB	166	530	privately owned	dressage	novel	preplacebo	soft	Lunge left	10	October	1	2016	1.29318047790658	-9.98739650338747	6.955806561590541	3.72433993090527	9.69325802898961	-9.42801201427381	3.17509831163726	-0.944986201745134	2.54699068270933
Horse 60	5	mare	SWB	166	530	privately owned	dressage	novel	placebo	hard	Straight line	NA	October	4	2016	1.40148394623178	-10.9846141533077	8.99266807493924	-2.84356989870954	10.8065249176559	-3.5327676043307896	3.20247012507884	-4.27415311940581	2.15495122133194
Horse 61	9	gelding	SWB	166	555	SHGS	allround	novel	preNSAID	hard	Lunge left	10	November	10	2015	1.217440543601359	-5.02208295438467	3.6995108749607564	0.527300085964091	2.5333057087857758	-8.10776944400938	1.9532852481933733	-4.240555503270053	2.9711395802997416
Horse 61	9	gelding	SWB	166	555	SHGS	allround	novel	preNSAID	hard	Straight line	NA	November	10	2015	1.30105915423765	-4.73983892494016	4.04026052490427	-4.66654891502543	4.37074100516679	-1.83598449575559	1.8381458828115798	-4.27377505618382	1.82151031176387
Horse 61	9	gelding	SWB	166	555	SHGS	allround	novel	placebo	hard	Straight line	NA	October	24	2015	1.27641324038689	0.077130704152083	3.2975647592093393	-3.1698302541074805	2.60212636721915	-1.52953501738406	2.57564442450822	-6.31918725448701	2.43817561512133
Horse 61	9	gelding	SWB	166	555	SHGS	allround	novel	placebo	soft	Straight line	NA	October	24	2015	1.27686079103083	1.35822190026391	3.2777102417565995	-2.82225153572956	3.4353675545931304	-2.00484680508085	1.8256559209031797	-6.7697263411092905	2.50915754734561
Horse 61	9	gelding	SWB	166	555	SHGS	allround	novel	preplacebo	hard	Lunge right	10	October	21	2015	1.27492201274922	-2.159569243284784	3.554249219293394	-0.6849952958963194	3.5330446420715886	4.995812961436307	2.7576738151136624	-9.040057185427763	3.3390417964095067
Horse 61	9	gelding	SWB	166	555	SHGS	allround	novel	preplacebo	hard	Lunge left	10	October	21	2015	1.279254714837537	-0.910934990370568	3.6333632454020193	2.8606152647369636	2.273930050199258	-6.963534207167279	2.3470647918883754	-2.563929004410723	2.117188540894636
Horse 61	9	gelding	SWB	166	555	SHGS	allround	novel	preplacebo	hard	Straight line	NA	October	21	2015	1.31414267834793	-0.927533795448346	2.66927706441643	-3.51703023370303	3.41979375447972	-2.9214439199856	2.06956747365253	-7.71209260863152	2.34370825252563
Horse 61	9	gelding	SWB	166	555	SHGS	allround	novel	preNSAID	hard	Lunge right	10	November	10	2015	1.2729639809055404	-4.664392641165773	3.71871876065264	-1.0708050452941575	4.347364387570121	7.137447522669956	2.489522422576997	-7.4767751355789684	2.847904439071472
Horse 61	9	gelding	SWB	166	555	SHGS	allround	novel	placebo	soft	Lunge left	10	October	24	2015	1.2352872625568114	-1.9431892704652218	3.5131679258775925	1.8851297807212426	3.9183427120628473	-6.186070851428279	2.2022300443041707	-4.808410203373296	1.760870352497692
Horse 61	9	gelding	SWB	166	555	SHGS	allround	novel	placebo	hard	Lunge right	10	October	24	2015	1.2498337986969816	-2.5394681558438474	5.005698201695026	-2.1582600262887883	5.592741220205132	5.949317993193257	3.0658646105612344	-9.176047305075333	2.314136552177724
Horse 61	9	gelding	SWB	166	555	SHGS	allround	novel	placebo	hard	Lunge left	10	October	24	2015	1.2361286697569884	-2.8239038677700945	3.2607782533384366	1.9532935579559143	3.214665050272564	-6.345559816263245	2.815235499127743	-5.4274827735704	2.705235530955523
Horse 61	9	gelding	SWB	166	555	SHGS	allround	novel	placebo	soft	Lunge right	10	October	24	2015	1.2419006479481642	1.0791421222910829	2.735382850053711	-0.2340972992703124	3.282797497406845	6.342264973012468	2.4703672824965563	-5.4067813429318745	2.7053142571554267
Horse 61	9	gelding	SWB	166	555	SHGS	allround	novel	preNSAID	soft	Lunge right	10	November	10	2015	1.2813370473537604	-2.4759397455716416	3.427774165499629	-2.7151690900564955	3.5398209449183544	7.733782220895631	2.7665793170577606	-5.97573404811952	2.2196944919832573
Horse 61	9	gelding	SWB	166	555	SHGS	allround	novel	preNSAID	soft	Lunge left	10	November	10	2015	1.23902942694889	-3.092717621345489	2.967040120676559	2.6068875835072203	4.046819856712849	-7.378556888399003	1.9198208884006311	-2.602178664280361	1.8229587338754059
Horse 61	9	gelding	SWB	166	555	SHGS	allround	novel	preNSAID	soft	Straight line	NA	November	10	2015	1.26255382941211	-2.74459793325179	3.2315780254612303	-2.99445720825608	3.2397062915323698	-2.17981827277507	1.99413987265127	-6.3529069827979	1.8390560824713003
Horse 61	9	gelding	SWB	166	555	SHGS	allround	novel	NSAID	soft	Straight line	NA	November	13	2015	1.29705796763738	-1.20044551137821	5.24691749198838	-4.16298287557873	5.40602684705523	-2.54985418522087	2.39349018695307	-5.31158486136884	2.6956986857684
Horse 61	9	gelding	SWB	166	555	SHGS	allround	novel	NSAID	hard	Lunge left	10	November	13	2015	1.2160518848804214	-3.530223290661282	3.7870216115846738	-0.3989120954496216	3.5743131958290157	-7.1229066109947095	2.9685617547290635	-1.8300547758421315	1.887830979700372
Horse 61	9	gelding	SWB	166	555	SHGS	allround	novel	NSAID	hard	Straight line	NA	November	13	2015	1.28781097026714	-2.32248023942327	3.47502825900839	-1.04449096998504	4.12014081094665	-0.4723953101152	2.26164531674022	-6.34087117131615	2.17412679141047
Horse 61	9	gelding	SWB	166	555	SHGS	allround	novel	NSAID	soft	Lunge right	10	November	13	2015	1.2656771372684386	-4.1683914757397424	5.3644225896402	1.0552467681402442	5.16937139234694	9.081159586793488	2.5113834477981873	-4.514585991077775	3.3148654796416683
Horse 61	9	gelding	SWB	166	555	SHGS	allround	novel	NSAID	hard	Lunge right	10	November	13	2015	1.2328239373314498	-0.2270443024660492	5.120837439558554	1.82437202414947	3.2980457271937915	9.054304437015258	3.923506510849606	-4.238355473808218	2.6360958360535798
Horse 61	9	gelding	SWB	166	555	SHGS	allround	novel	preplacebo	soft	Lunge right	10	October	21	2015	1.2614836144247907	-0.7044439046199871	4.315990782297282	-1.3740821574715898	4.184181503490682	5.370911888969837	2.4292321813809745	-5.554293411512497	2.3991730079231806
Horse 61	9	gelding	SWB	166	555	SHGS	allround	novel	preplacebo	soft	Lunge left	10	October	21	2015	1.27141902301906	-1.981396002048115	4.838633524944085	-0.5086775905051182	4.224183959800779	-6.416366263226611	2.4393511379596595	-2.0565371803910053	4.13437266421327
Horse 61	9	gelding	SWB	166	555	SHGS	allround	novel	NSAID	soft	Lunge left	10	November	13	2015	1.2301013024602026	-0.9069056646435707	4.608216132020149	-1.6714218310525353	7.060476166338043	-8.222743902626606	2.2361710360429683	-2.214667555692699	4.579720952222145
Horse 61	9	gelding	SWB	166	555	SHGS	allround	novel	preplacebo	soft	Straight line	NA	October	21	2015	1.25842480408683	-0.6092914899272461	4.25996660326418	-3.74512129835674	4.1486263888407	-1.33038739389964	2.43231617618405	-6.708977463147671	2.52504845178735
Horse 62	9	gelding	SWB	167	560	SHGS	allround	novel	NSAID	hard	Lunge left	10	September	26	2015	1.19947848761408	-2.9381550563950194	3.8887751907997403	-6.447517626014651	5.812990586953559	-3.3857999876045195	2.59789222969563	0.864888212748488	2.47916241732562
Horse 62	9	gelding	SWB	167	560	SHGS	allround	novel	NSAID	hard	Lunge right	10	September	26	2015	1.21640735502122	-3.3397644018732	5.74410655002618	-4.50745871070724	5.73332800026551	8.76001292458092	2.22915595550619	-5.850568949062689	2.62985686561346
Horse 62	9	gelding	SWB	167	560	SHGS	allround	novel	NSAID	hard	Straight line	NA	September	26	2015	1.35358311878567	-8.01580223575806	6.123122157336789	-5.93806251352388	10.5063505845903	2.60241569675585	3.70358245665278	-5.32921802558242	3.27174355671072
Horse 62	9	gelding	SWB	167	560	SHGS	allround	novel	NSAID	soft	Lunge right	10	September	26	2015	1.19186423111802	-4.10865622715225	3.18650107504259	-8.18344502783218	5.02273995740426	6.37158511160553	2.67647702335038	-4.61230748102085	2.1216212416082
Horse 62	9	gelding	SWB	167	560	SHGS	allround	novel	NSAID	soft	Lunge left	10	September	26	2015	1.19078436448356	-3.83552120328151	4.54341649167908	-7.982808388260719	6.61328942022988	-3.51286080437006	2.19727769912151	0.361194453752698	3.68498470616329
Horse 62	9	gelding	SWB	167	560	SHGS	allround	novel	placebo	soft	Lunge right	10	October	14	2015	1.20467117393977	-6.14510156398843	5.38305534533872	-4.79284158774241	4.58011627564836	4.78105017322089	2.0646635106719	-5.77174968392848	2.10854901663917
Horse 62	9	gelding	SWB	167	560	SHGS	allround	novel	placebo	soft	Lunge left	10	October	14	2015	1.20162079083415	-2.8991240120704904	4.42907125872334	-11.3128629386597	5.2100479963926	-4.94866378787233	2.23787427308732	1.47185815196414	1.73927754584617
Horse 62	9	gelding	SWB	167	560	SHGS	allround	novel	placebo	soft	Straight line	NA	October	14	2015	1.28609393363168	-4.48486905624433	7.53759322115413	-3.4952217456067793	8.8028766789945	0.706524804945344	2.60057946287134	-0.465464718730328	4.59735288221729
Horse 62	9	gelding	SWB	167	560	SHGS	allround	novel	preNSAID	hard	Lunge right	10	September	23	2015	1.19521912350598	3.1490122748037006	5.34342968306772	-5.40033145389198	6.7565041477078696	4.98880212559188	2.26816490863717	-1.7304836499343	2.37461689947356
Horse 62	9	gelding	SWB	167	560	SHGS	allround	novel	preNSAID	hard	Lunge left	10	September	23	2015	1.18507312153303	-0.622666192669878	13.803482607770897	-5.939366413134059	7.18415111492655	-7.05418730630065	2.6027683742825	2.63046558576689	3.14256952296014
Horse 62	9	gelding	SWB	167	560	SHGS	allround	novel	preNSAID	hard	Straight line	NA	September	23	2015	1.37852326559708	-5.55961740090856	5.7724384011229	-5.71047688942811	4.64893065920426	-0.10097979511750499	2.13718622580724	-0.904517413383276	4.22289910114107
Horse 62	9	gelding	SWB	167	560	SHGS	allround	novel	preNSAID	soft	Lunge left	10	September	23	2015	1.21553513193003	0.0427284742716435	4.82013557098694	-6.59435445633634	5.947700300644811	-7.77483214509716	2.17799534805794	3.8640086531558606	2.35043013312343
Horse 62	9	gelding	SWB	167	560	SHGS	allround	novel	preNSAID	soft	Straight line	NA	September	23	2015	1.39137350820653	-7.12219882725394	4.80007450558961	-6.07640445987075	4.91055480200816	-1.63033252870381	2.29477704069451	-3.00992936713445	4.1215024457547
Horse 62	9	gelding	SWB	167	560	SHGS	allround	novel	placebo	hard	Lunge right	10	October	14	2015	1.20601028074338	-4.83989377240226	5.8456643800973	-6.442206635252281	7.207508908545309	5.9869116867361	2.23263793759331	-2.77756803696144	2.73202853157346
Horse 62	9	gelding	SWB	167	560	SHGS	allround	novel	placebo	hard	Lunge left	10	October	14	2015	1.21006776379477	-0.765074514504568	6.00759880464615	-5.9577908651415	6.925917710543711	-3.3919758129468405	2.56522424553314	1.21954651479604	2.64771481559083
Horse 62	9	gelding	SWB	167	560	SHGS	allround	novel	placebo	hard	Straight line	NA	October	14	2015	1.31185014535977	-6.01092345033602	10.2484422437701	-5.75306553229136	6.685410461971279	2.0872204185212	2.02440484293313	-1.03954503923243	2.6671476678356
Horse 62	9	gelding	SWB	167	560	SHGS	allround	novel	preplacebo	hard	Lunge right	10	October	11	2015	1.20423892100193	-4.64411141925552	4.94892815060945	-2.78321248604129	7.447174835940019	8.40162333643936	2.4437727438285	-4.42341016284643	2.45187660557172
Horse 62	9	gelding	SWB	167	560	SHGS	allround	novel	preplacebo	hard	Lunge left	10	October	11	2015	1.21326503100566	-3.40314307008324	5.57755243851463	-5.20348230305972	6.78711864675092	-2.00639755069163	2.30991487912615	0.908303254549533	1.47349196757842
Horse 62	9	gelding	SWB	167	560	SHGS	allround	novel	preplacebo	hard	Straight line	NA	October	11	2015	1.36164413815506	-7.574695572382219	8.15243150839222	-3.48052704016877	9.15211724450803	3.32793027846033	2.81858950220565	-0.531573165342285	3.12649546941994
Horse 62	9	gelding	SWB	167	560	SHGS	allround	novel	NSAID	soft	Straight line	NA	September	26	2015	1.29870172555887	-5.3184977565647	5.22417335808697	-10.2342133004697	7.560511437285311	1.09128760069299	2.76013266124927	-4.20754949564968	3.10863118369221
Horse 62	9	gelding	SWB	167	560	SHGS	allround	novel	preNSAID	soft	Lunge right	10	September	23	2015	1.19994418864239	-4.3813399703782	5.8890103413889	-9.51264047196476	5.50463525342529	3.67991781972928	1.93583879879648	-5.03966398515623	2.8965878423744904
Horse 62	9	gelding	SWB	167	560	SHGS	allround	novel	preplacebo	soft	Straight line	NA	October	11	2015	1.31023096263271	-6.79104559372992	6.889402473885959	-8.54800405290293	10.447588937102402	2.42570185688113	2.45389254809255	0.0019917754283911	6.51094058450662
Horse 62	9	gelding	SWB	167	560	SHGS	allround	novel	preplacebo	soft	Lunge right	10	October	11	2015	1.20498809023399	-5.22548424730658	4.83236132110389	-9.69519988750833	7.10487998080145	6.364157972650919	1.87243180751553	-5.65476895022761	2.22574567544231
Horse 62	9	gelding	SWB	167	560	SHGS	allround	novel	preplacebo	soft	Lunge left	10	October	11	2015	1.20608285264814	-0.959035268202213	4.95610889457084	-7.00111850692834	5.64496234448706	-2.85550375412876	2.10425443573008	1.3735153435924	1.9056909301866602
Horse 63	13	mare	KWPN	172	570	Riding school 1	showjumping	novel	preplacebo	soft	Lunge right	10	April	18	2016	1.26849894291755	12.532138064625903	5.38250540215492	-4.96479238784882	5.29119169850297	6.25849462145744	2.23545950866694	2.74722950703155	3.01118973076285
Horse 63	13	mare	KWPN	172	570	Riding school 1	showjumping	novel	preplacebo	soft	Straight line	NA	April	18	2016	1.35236697001921	-3.49919226849862	4.63862998776505	-8.43093349247464	4.70453090452514	0.636136795665508	1.87480798105247	-0.889067079395672	3.04799023447397
Horse 63	13	mare	KWPN	172	570	Riding school 1	showjumping	novel	placebo	hard	Lunge left	10	April	21	2016	1.32092464725308	-4.77559143367547	6.88025416472305	-7.86326833392517	6.793719430368039	-2.35894145443264	3.9844320883436	0.0991096636522155	2.94902879731159
Horse 63	13	mare	KWPN	172	570	Riding school 1	showjumping	novel	placebo	hard	Lunge right	10	April	21	2016	1.33087922978904	6.2931753123714	4.94371706478689	-10.6810323369743	5.06265688238452	9.03379595489073	3.6470930637585006	6.297141559412019	2.91092284744869
Horse 63	13	mare	KWPN	172	570	Riding school 1	showjumping	novel	preNSAID	soft	Lunge left	10	May	9	2016	1.33799604682986	9.01165876908633	6.09142636526654	-4.17408337739794	5.4895548560969	0.513338225183219	2.36106206464562	2.80776275965699	2.31912944369755
Horse 63	13	mare	KWPN	172	570	Riding school 1	showjumping	novel	preplacebo	soft	Lunge left	10	April	18	2016	1.2885825591849	4.50903540528907	3.77834987894807	-1.80095450822042	3.80843592326209	-1.14012970950825	2.47041810915002	2.13908367510393	2.12908738741886
Horse 63	13	mare	KWPN	172	570	Riding school 1	showjumping	novel	preNSAID	hard	Straight line	NA	May	9	2016	1.36645973011216	7.12323035533544	6.02268539466816	-3.97107551134403	9.75888562827611	3.64455325378342	2.70601854192446	8.47997614878248	2.65609464441568
Horse 63	13	mare	KWPN	172	570	Riding school 1	showjumping	novel	preNSAID	hard	Lunge left	10	May	9	2016	1.34730538922156	-1.69411861599155	6.60707802809591	-10.4136510805902	8.34633131433976	-2.56436550269091	2.65529699228255	-0.0284844605629236	4.45834888026103
Horse 63	13	mare	KWPN	172	570	Riding school 1	showjumping	novel	preplacebo	hard	Straight line	NA	April	18	2016	1.34359721083531	5.75535485844203	4.78088708381001	-2.06583006330632	6.73254995693836	-2.27567230349464	8.16257295965559	0.0487379225227352	3.15264424441904
Horse 63	13	mare	KWPN	172	570	Riding school 1	showjumping	novel	preNSAID	soft	Lunge right	10	May	9	2016	1.32550082843802	9.09473682173819	8.14211412833424	-11.748764636662301	6.899946446497089	9.07813403858848	2.37971797000107	9.24999316819077	2.21940340724658
Horse 63	13	mare	KWPN	172	570	Riding school 1	showjumping	novel	preplacebo	hard	Lunge right	10	April	18	2016	1.30979498861048	11.047553472612202	5.71671130179408	-1.83624546909492	7.594847743156781	6.178574723707109	4.18205256000465	4.86879720416379	2.34209805397507
Horse 63	13	mare	KWPN	172	570	Riding school 1	showjumping	novel	placebo	soft	Straight line	NA	April	21	2016	1.37389640262359	4.90289758312946	4.80184245660286	-9.24168135321099	4.61147492443064	3.6704243299829806	2.26639545328298	3.63125728394496	1.8210884122656503
Horse 63	13	mare	KWPN	172	570	Riding school 1	showjumping	novel	placebo	soft	Lunge left	10	April	21	2016	1.29645635263613	5.69877962471746	3.5751609090539698	-8.12320197526513	5.17980927529214	-3.8347169644748695	1.86834140997323	1.30275995553535	1.5665804876995502
Horse 63	13	mare	KWPN	172	570	Riding school 1	showjumping	novel	preplacebo	hard	Lunge left	10	April	18	2016	1.36469221835075	-2.53381770824449	8.14777993616138	-9.95445122428163	9.753440567247	-5.17827005764978	3.8675069733207397	-6.36681349806517	6.06144690662884
Horse 63	13	mare	KWPN	172	570	Riding school 1	showjumping	novel	NSAID	hard	Lunge right	10	May	12	2016	1.31771595900439	11.5941783412816	5.95159629739023	-7.69599356459711	7.24552155876786	7.60883548470178	3.3604196707575	5.10474977836892	2.52063491340914
Horse 63	13	mare	KWPN	172	570	Riding school 1	showjumping	novel	placebo	hard	Straight line	NA	April	21	2016	1.30947238291365	3.86887369081846	6.36067102728997	-7.81852956097687	6.842656037968019	2.01103076571632	2.48166358342236	3.4471778792105	2.88619899699514
Horse 63	13	mare	KWPN	172	570	Riding school 1	showjumping	novel	NSAID	soft	Lunge left	10	May	12	2016	1.34334255235085	8.12272224873997	5.41193817709027	-7.667133121568679	6.1279292708504	-4.3113468474041	2.48017304488766	1.39357914462451	2.14223339150614
Horse 63	13	mare	KWPN	172	570	Riding school 1	showjumping	novel	preNSAID	hard	Lunge right	10	May	9	2016	1.39584281596116	24.3516735921283	13.5931914716265	2.42265417182113	13.1021693853032	11.1408366498108	3.1432831315077205	9.89403613053953	6.422523651060091
Horse 63	13	mare	KWPN	172	570	Riding school 1	showjumping	novel	preNSAID	soft	Straight line	NA	May	9	2016	1.39049885007064	6.80800023205591	5.17715542078356	-2.97659543847879	7.4328916529247895	6.12222214416908	2.75169541228351	7.34988085047698	2.05157179869193
Horse 63	13	mare	KWPN	172	570	Riding school 1	showjumping	novel	NSAID	soft	Straight line	NA	May	12	2016	1.38230356788378	7.94965709079802	3.21482294904872	-2.48590274494286	4.88416295519554	2.40977862661459	1.87254405875004	7.70713515593681	1.6196629918568697
Horse 63	13	mare	KWPN	172	570	Riding school 1	showjumping	novel	placebo	soft	Lunge right	10	April	21	2016	1.30472600753842	6.54573440409579	5.16554109206153	-9.53196950501587	5.20153713029283	9.04532434049858	1.8598447031259002	4.25105479620948	1.46801993538615
Horse 63	13	mare	KWPN	172	570	Riding school 1	showjumping	novel	NSAID	soft	Lunge right	10	May	12	2016	1.30966239813737	9.48799205055526	5.976570559588139	-5.54931079826208	6.26041897721847	7.46375607174358	2.30025355861401	5.24768465051363	2.10117830974387
Horse 63	13	mare	KWPN	172	570	Riding school 1	showjumping	novel	NSAID	hard	Straight line	NA	May	12	2016	1.35241096501513	9.95909647760291	5.8535866127374	-9.47173607170346	6.276259821345991	1.72969204939284	2.70009289727952	4.99571053151453	2.89862372597125
Horse 63	13	mare	KWPN	172	570	Riding school 1	showjumping	novel	NSAID	hard	Lunge left	10	May	12	2016	1.31720018379537	2.17655597806982	4.49775420599847	-7.327526537001571	7.594572329991971	-4.23892880111004	2.81393010790143	2.38913210828549	3.26680581942264
Horse 64	3	gelding	SWB	170	650	privately owned	allround	novel	preplacebo	soft	Straight line	NA	May	16	2013	1.4100185528757	3.15344632367675	7.32533103875332	11.2070960771152	5.9326752048163	0.517623216612921	2.62602088591214	3.6390073553550097	2.26391877258947
Horse 64	3	gelding	SWB	170	650	privately owned	allround	novel	preplacebo	hard	Lunge right	10	May	16	2013	1.34491454188848	1.1536968614042	11.2581157918693	9.80668059499883	10.6673150112376	17.9306165642023	6.424441644905361	13.4933327957481	4.40558142282148
Horse 64	3	gelding	SWB	170	650	privately owned	allround	novel	preplacebo	hard	Lunge left	10	May	16	2013	1.26340882002384	6.41903827757849	6.59155217049214	-9.17267293088198	7.19995191254623	-6.88344498975017	2.73552661790802	3.49938820547371	3.0568751939838306
Horse 64	3	gelding	SWB	170	650	privately owned	allround	novel	preplacebo	hard	Straight line	NA	May	16	2013	1.46641454149317	-0.335067713375743	7.321042924985891	12.426415196388202	9.30472503205308	2.75592383448148	4.26678187272822	2.83905358227725	2.51276912126928
Horse 64	3	gelding	SWB	170	650	privately owned	allround	novel	placebo	soft	Lunge left	10	May	20	2013	1.25905657407887	9.6409829783962	9.38757810262812	-6.41086893169477	7.786644761146009	-7.6372022918784	1.88444841013134	2.1251769049286	2.85790767445169
Horse 64	3	gelding	SWB	170	650	privately owned	allround	novel	preNSAID	soft	Lunge right	10	June	5	2013	1.27720578652418	4.83739095708506	3.71494068007668	4.83070267001792	5.28531005251422	13.959733119966899	2.40010793155428	4.52001900883	3.02078009884976
Horse 64	3	gelding	SWB	170	650	privately owned	allround	novel	preNSAID	soft	Straight line	NA	June	5	2013	1.3986013986014	5.2778783059372	3.3123164912581196	-0.43725508236024	7.24673285481996	-0.642265126807974	3.29917072820624	5.07002326999012	2.90351387101115
Horse 64	3	gelding	SWB	170	650	privately owned	allround	novel	preNSAID	hard	Lunge right	10	June	5	2013	1.29032258064516	11.2173863720245	10.1973128997364	16.3834610603527	10.2833985327941	21.309754502876	3.8035230311940302	13.744496947901	3.9455327520422
Horse 64	3	gelding	SWB	170	650	privately owned	allround	novel	preplacebo	soft	Lunge right	10	May	16	2013	1.3549708523712	-9.0572367004402	8.60111409606473	-4.44982799676325	9.1382881703595409	13.4896184112762	3.2261989616064497	7.9868784686295395	3.87865058416984
Horse 64	3	gelding	SWB	170	650	privately owned	allround	novel	preNSAID	hard	Straight line	NA	June	5	2013	1.43641689556934	4.34810212236146	4.78807413657344	4.57652024687298	6.697529243821959	6.22229730321674	5.05582160239076	1.27460098405635	2.85687312054015
Horse 64	3	gelding	SWB	170	650	privately owned	allround	novel	NSAID	soft	Lunge left	10	June	8	2013	1.26926563916591	6.77486963326122	4.33719055446938	6.53872269092017	5.69008991093299	-10.8313184106863	2.73445008463456	0.42641885303778204	2.46515156571453
Horse 64	3	gelding	SWB	170	650	privately owned	allround	novel	NSAID	soft	Lunge right	10	June	8	2013	1.32059567294184	-2.19001710439858	5.98098172186307	7.582329869692341	7.765281898258791	13.6781400529621	3.8466609475197298	3.85157779782051	2.46697161419048
Horse 64	3	gelding	SWB	170	650	privately owned	allround	novel	preNSAID	hard	Lunge left	10	June	5	2013	1.25299920021328	3.13129063717016	6.001507616449361	-5.58696037270536	6.42936793983388	-6.8616393233418	2.78417360698958	0.579188678533895	2.82023290934596
Horse 64	3	gelding	SWB	170	650	privately owned	allround	novel	placebo	soft	Straight line	NA	May	20	2013	1.40584535701073	10.6522888120307	10.5638962284027	20.1460949294639	9.30106146199343	2.40245992997919	2.60577410092647	2.87682957746998	2.04585669586698
Horse 64	3	gelding	SWB	170	650	privately owned	allround	novel	placebo	hard	Lunge right	10	May	20	2013	1.318730442557	0.9858587140250269	17.4917434470753	16.9319356086308	16.2710977046939	19.5292382296908	4.90999644866679	14.2602267196209	4.08260119245433
Horse 64	3	gelding	SWB	170	650	privately owned	allround	novel	placebo	hard	Lunge left	10	May	20	2013	1.29471185582509	8.61034802099191	19.1660443730556	-16.3082489303215	12.646760237905	-6.14643928055615	3.0088682661982897	2.53031670416795	3.4282203804268
Horse 64	3	gelding	SWB	170	650	privately owned	allround	novel	placebo	soft	Lunge right	10	May	20	2013	1.28188693757211	-6.06958395677505	11.5509224434226	-0.496537208598073	8.46673505373431	12.7199171337293	3.3002805845693297	6.782678220091171	2.91157465745822
Horse 64	3	gelding	SWB	170	650	privately owned	allround	novel	preplacebo	soft	Lunge left	10	May	16	2013	1.26015121814618	3.72695138796715	5.27516549782709	-3.15772169274838	5.3410912351581	-8.53923009649265	2.42395655480017	1.72022307536748	2.59621516432794
Horse 64	3	gelding	SWB	170	650	privately owned	allround	novel	NSAID	hard	Lunge right	10	June	8	2013	1.27242484066152	13.3937662555379	6.6165989702975	17.1983546995964	6.018233069195819	12.3344649673245	3.9097137159189796	8.5605233459846	2.98010062490635
Horse 64	3	gelding	SWB	170	650	privately owned	allround	novel	NSAID	hard	Lunge left	10	June	8	2013	1.256038647343	8.55955289254319	7.404728045994161	-2.77550836409292	6.67601653196912	-11.500461051084	4.01725058184095	0.611793470825445	3.63714328301349
Horse 64	3	gelding	SWB	170	650	privately owned	allround	novel	NSAID	hard	Straight line	NA	June	8	2013	1.41204532163462	7.008280105249889	5.32912880707833	12.892449476897	6.679075703519489	0.580072358011114	5.37549800046682	2.9705103011056395	2.00391245967452
[truncated: 51 more rows]

## Sheet: Straight line hard surface
Horse2	Age	Gender	Breed	Height	Weight	Owner	Discipline	Level	treatment	surface	Trial	diff.fore.stride.rate	diff_main_asymmetry	Main asymmetry type
[truncated: 114 more rows]

[truncated: 5 more sheets: Straight line soft surface, Lunge hard surface, Lunge soft surface, Top 30% hard surface, Top 30% soft surface]
